# Supplementary material for: Evidence for positive selection of taurine genes within a QTL region on chromosome X associated with testicular size in Australian Brahman cattle
Source: BMC Genet. 2014 Jan 10;15:6. doi: 10.1186/1471-2156-15-6 (PMC3893399; doi:10.1186/1471-2156-15-6)
Supplement: Additional file 4 — Supplementary list of SS reference numbers for new polymorphisms as provided by NCBI. [file 1471-2156-15-6-S4.txt]

NumSubmitterAdded: 1

NumPublicationSubmitted: 1
NumPublicationAdded: 1

NumMethodSubmitted: 1
NumMethodAdded: 1

NumPopulationSubmitted: 0
NumPopulationAdded: 0

NumIndividualSubmitted: 0
NumIndividualAdded: 0

NumSubSNPSubmitted: 122076
NumSubSNPAdded: 122076

NumNoVarSubmitted: 0
NumNoVarAdded: 0

NumSNPIndUseSubmitted: 0
NumSNPIndUseAdded: 0

NumSNPPopUseSubmitted: 0
NumSNPPopUseAdded: 0

local_identifier	NCBI_ss#
X.60000127G>C	836189987
X.60000221T>C	836189988
X.60000597G>T	836189989
X.60000631G>A	836189990
X.60000769G>C	836189991
X.60001036A>G	836189992
X.60001605G>A	836189993
X.60001631C>T	836189994
X.60001730T>C	836189995
X.60002031T>A	836189996
X.60002320A>G	836189997
X.60002393C>G	836189998
X.60002525G>A	836189999
X.60002688A>G	836190000
X.60002740C>T	836190001
X.60003088A>G	836190002
X.60003354G>C	836190003
X.60003468T>C	836190004
X.60003519G>A	836190005
X.60003662G>C	836190006
X.60003805G>T	836190007
X.60003978T>C	836190008
X.60004304G>A	836190009
X.60004460A>C	836190010
X.60004664C>G	836190011
X.60004787G>A	836190012
X.60004819A>G	836190013
X.60004864A>G	836190014
X.60004945T>G	836190015
X.60005032T>C	836190016
X.60005076G>T	836190017
X.60005940G>A	836190018
X.60006078C>T	836190019
X.60006136T>C	836190020
X.60006354A>C	836190021
X.60006396C>A	836190022
X.60006434C>A	836190023
X.60006771A>G	836190024
X.60006832T>A	836190025
X.60007068A>G	836190026
X.60007674T>C	836190027
X.60007884A>C	836190028
X.60008094T>C	836190029
X.60008135G>C	836190030
X.60008560G>A	836190031
X.60008575C>G	836190032
X.60008605C>A	836190033
X.60008890C>T	836190034
X.60008967C>T	836190035
X.60009249G>A	836190036
X.60009687C>T	836190037
X.60009813T>C	836190038
X.60009873G>A	836190039
X.60010001A>G	836190040
X.60010225G>A	836190041
X.60010752T>C	836190042
X.60010817T>C	836190043
X.60010897A>G	836190044
X.60011062C>G	836190045
X.60011076C>T	836190046
X.60011219T>C	836190047
X.60011249C>T	836190048
X.60011265C>G	836190049
X.60011291T>C	836190050
X.60011501T>C	836190051
X.60011577G>A	836190052
X.60011624G>C	836190053
X.60011627T>C	836190054
X.60011688G>A	836190055
X.60011884A>C	836190056
X.60011893T>C	836190057
X.60012027A>G	836190058
X.60012340G>A	836190059
X.60012423C>G	836190060
X.60012843T>C	836190061
X.60013119T>A	836190062
X.60013190C>T	836190063
X.60013332C>T	836190064
X.60013505T>C	836190065
X.60013518A>C	836190066
X.60013540A>T	836190067
X.60014097T>G	836190068
X.60014436G>A	836190069
X.60014474A>C	836190070
X.60014550G>A	836190071
X.60014595A>T	836190072
X.60014678A>G	836190073
X.60014812C>T	836190074
X.60014851T>A	836190075
X.60014885C>T	836190076
X.60014903C>T	836190077
X.60015051T>C	836190078
X.60015082A>G	836190079
X.60015129T>C	836190080
X.60015161C>A	836190081
X.60015281T>G	836190082
X.60015298T>C	836190083
X.60015614G>A	836190084
X.60015737C>T	836190085
X.60015857G>A	836190086
X.60015960T>C	836190087
X.60016130T>A	836190088
X.60016357C>T	836190089
X.60016430A>G	836190090
X.60016802T>C	836190091
X.60016898C>T	836190092
X.60017045A>G	836190093
X.60017061T>C	836190094
X.60017110T>C	836190095
X.60017208T>C	836190096
X.60017408T>C	836190097
X.60017507C>T	836190098
X.60017728C>A	836190099
X.60017822A>G	836190100
X.60018055C>T	836190101
X.60018118T>C	836190102
X.60018135G>C	836190103
X.60018192T>C	836190104
X.60018309A>C	836190105
X.60018422T>G	836190106
X.60018455T>C	836190107
X.60018874A>G	836190108
X.60018884A>C	836190109
X.60018992G>A	836190110
X.60019071A>G	836190111
X.60019088G>A	836190112
X.60019117T>A	836190113
X.60019190G>T	836190114
X.60019304C>T	836190115
X.60019336C>A	836190116
X.60019351C>G	836190117
X.60019362A>G	836190118
X.60019495A>G	836190119
X.60019585G>A	836190120
X.60019595G>A	836190121
X.60019631C>T	836190122
X.60020168A>G	836190123
X.60020330A>C	836190124
X.60020381C>T	836190125
X.60020460C>T	836190126
X.60020510G>A	836190127
X.60020585G>A	836190128
X.60020648A>T	836190129
X.60020672G>T	836190130
X.60020735C>A	836190131
X.60020765T>C	836190132
X.60020894C>G	836190133
X.60020907A>G	836190134
X.60020938T>G	836190135
X.60021017C>T	836190136
X.60021018A>G	836190137
X.60021035C>G	836190138
X.60021036A>T	836190139
X.60021063G>C	836190140
X.60021113C>T	836190141
X.60021134C>A,T	836190142
X.60021142G>A	836190143
X.60021146C>T	836190144
X.60021194G>C	836190145
X.60021218T>C	836190146
X.60021249T>C	836190147
X.60021266A>G	836190148
X.60021332T>G	836190149
X.60021467C>T	836190150
X.60022115T>C	836190151
X.60022327G>A	836190152
X.60023555A>G	836190153
X.60023567C>T	836190154
X.60023616A>G	836190155
X.60024230C>G	836190156
X.60024362C>A	836190157
X.60024811C>T	836190158
X.60025263A>G	836190159
X.60025787C>T	836190160
X.60026046C>T	836190161
X.60026268G>A	836190162
X.60026514A>G	836190163
X.60026544G>A	836190164
X.60026568T>G	836190165
X.60026653C>A	836190166
X.60027379G>A	836190167
X.60027539A>G	836190168
X.60027575T>G	836190169
X.60027618A>C	836190170
X.60028095A>G	836190171
X.60028499C>T	836190172
X.60028567T>C	836190173
X.60028842A>T	836190174
X.60029183T>C	836190175
X.60029632G>T	836190176
X.60029681G>A	836190177
X.60029902G>T	836190178
X.60030012T>G	836190179
X.60030727C>T	836190180
X.60030950C>T	836190181
X.60031409A>G	836190182
X.60031713T>C	836190183
X.60032157A>G	836190184
X.60032278G>A	836190185
X.60033022C>T	836190186
X.60033266G>A	836190187
X.60033569A>G	836190188
X.60034101A>C	836190189
X.60034218T>C	836190190
X.60034722C>T	836190191
X.60034778A>T	836190192
X.60034785C>T	836190193
X.60034946G>A	836190194
X.60034963G>T	836190195
X.60034979A>T	836190196
X.60035063A>G	836190197
X.60035493T>C	836190198
X.60035595A>T	836190199
X.60035801C>T	836190200
X.60035968C>A	836190201
X.60036090A>C	836190202
X.60036876C>T,A	836190203
X.60036950G>T	836190204
X.60036972A>C	836190205
X.60037506G>A	836190206
X.60037801T>A	836190207
X.60037812C>T	836190208
X.60037844G>A	836190209
X.60038074G>A	836190210
X.60038183T>C	836190211
X.60038493G>T	836190212
X.60038789C>T	836190213
X.60039151G>A	836190214
X.60039157A>C	836190215
X.60039553T>A	836190216
X.60039599C>T	836190217
X.60039846G>A	836190218
X.60040026T>C	836190219
X.60040077G>A	836190220
X.60040133C>T	836190221
X.60040165T>G	836190222
X.60040181T>G	836190223
X.60040283A>C	836190224
X.60040428G>C	836190225
X.60040684T>G	836190226
X.60040717T>G	836190227
X.60040725G>A	836190228
X.60040791C>T,G	836190229
X.60040793T>C	836190230
X.60040842C>T	836190231
X.60040868T>C	836190232
X.60040880A>C	836190233
X.60040969T>C	836190234
X.60041105C>T	836190235
X.60041375A>G	836190236
X.60041753C>T	836190237
X.60041949A>T	836190238
X.60041955A>G	836190239
X.60042418C>G	836190240
X.60042473T>C	836190241
X.60042639A>G	836190242
X.60042693A>G	836190243
X.60042711A>G	836190244
X.60042788A>G	836190245
X.60042931G>T	836190246
X.60042935A>G	836190247
X.60042973C>T	836190248
X.60043257C>A	836190249
X.60043346G>A	836190250
X.60043746T>A	836190251
X.60043907C>A	836190252
X.60043995T>C	836190253
X.60044554G>A	836190254
X.60045059C>T	836190255
X.60045100A>G	836190256
X.60045264T>C	836190257
X.60045526T>C	836190258
X.60045566C>G	836190259
X.60046021G>T	836190260
X.60046090G>A	836190261
X.60046338T>C	836190262
X.60046882C>T	836190263
X.60046891C>A	836190264
X.60047727G>A	836190265
X.60047872T>G	836190266
X.60047901G>A	836190267
X.60047974T>C	836190268
X.60048143G>A	836190269
X.60048206C>G	836190270
X.60048215A>G	836190271
X.60048266G>A	836190272
X.60048328C>T	836190273
X.60048435A>C	836190274
X.60048534A>G	836190275
X.60048592A>C	836190276
X.60048594A>G	836190277
X.60048596A>T	836190278
X.60048598A>T	836190279
X.60048647G>A	836190280
X.60049016T>C	836190281
X.60049196C>G	836190282
X.60049270G>T	836190283
X.60049296G>C	836190284
X.60049647C>T	836190285
X.60049769A>G	836190286
X.60049771G>T	836190287
X.60049907C>A	836190288
X.60050320G>C	836190289
X.60050329C>T	836190290
X.60050445T>G	836190291
X.60050483G>A	836190292
X.60050524G>A	836190293
X.60050567A>C	836190294
X.60050789T>C	836190295
X.60050876C>T	836190296
X.60050879A>G	836190297
X.60050968A>C	836190298
X.60051088A>G	836190299
X.60051133A>G	836190300
X.60051203G>A	836190301
X.60051408T>C	836190302
X.60051465C>T	836190303
X.60052081T>C	836190304
X.60052200A>G	836190305
X.60052604T>C	836190306
X.60052704T>C	836190307
X.60052893G>A	836190308
X.60053049G>C	836190309
X.60053488A>G	836190310
X.60053524G>A	836190311
X.60054069T>A	836190312
X.60054354T>C	836190313
X.60054729G>A	836190314
X.60054781A>G	836190315
X.60055293A>G	836190316
X.60055362G>A	836190317
X.60055509C>T	836190318
X.60055704C>T	836190319
X.60056344C>T	836190320
X.60056845C>T	836190321
X.60056873T>A	836190322
X.60058479A>G	836190323
X.60058976T>C	836190324
X.60060250G>C	836190325
X.60060781T>C	836190326
X.60060885G>A	836190327
X.60061725G>A	836190328
X.60061825T>C	836190329
X.60063265A>G	836190330
X.60063920G>A	836190331
X.60064083A>G	836190332
X.60064519C>T	836190333
X.60064532C>A	836190334
X.60064664A>G	836190335
X.60064801A>C	836190336
X.60065245G>A	836190337
X.60065483T>G	836190338
X.60065590A>G	836190339
X.60065922G>A	836190340
X.60065983A>G	836190341
X.60066056C>A	836190342
X.60066340A>G	836190343
X.60069614C>T	836190344
X.60069793T>C	836190345
X.60069823G>A	836190346
X.60070309C>T	836190347
X.60070473C>T	836190348
X.60070599C>T	836190349
X.60071392G>A	836190350
X.60071443A>C	836190351
X.60071467T>C	836190352
X.60071581C>T	836190353
X.60071789C>T	836190354
X.60072138G>A	836190355
X.60072594G>C	836190356
X.60072718A>G	836190357
X.60073572C>G	836190358
X.60074072C>T	836190359
X.60074177A>G	836190360
X.60074182G>C	836190361
X.60074374A>C	836190362
X.60074440T>G	836190363
X.60074714G>T	836190364
X.60074732G>C	836190365
X.60074805C>A	836190366
X.60074830G>A	836190367
X.60074900G>A	836190368
X.60074966A>G	836190369
X.60075084A>G	836190370
X.60075620G>A	836190371
X.60075650A>G	836190372
X.60075663G>A	836190373
X.60075815A>C	836190374
X.60075903T>C	836190375
X.60075973G>A	836190376
X.60076039A>G	836190377
X.60076048A>G	836190378
X.60076326C>T	836190379
X.60076610T>A	836190380
X.60077022C>T	836190381
X.60077042A>T	836190382
X.60077514G>A	836190383
X.60077520T>C	836190384
X.60077692C>A	836190385
X.60077713C>T	836190386
X.60078109T>C	836190387
X.60078300C>G	836190388
X.60078904A>G	836190389
X.60079410G>A	836190390
X.60080438A>G	836190391
X.60080449G>A	836190392
X.60080845T>A	836190393
X.60081126G>A	836190394
X.60081373T>C	836190395
X.60082294G>A	836190396
X.60082334A>G	836190397
X.60082650C>T	836190398
X.60083018A>G	836190399
X.60083150C>A	836190400
X.60083305C>A	836190401
X.60083378A>G	836190402
X.60083436T>C	836190403
X.60083619T>A	836190404
X.60083741G>T	836190405
X.60084077A>G	836190406
X.60084289C>G	836190407
X.60084694G>A	836190408
X.60084792A>G	836190409
X.60085026A>T	836190410
X.60085110G>A	836190411
X.60085168G>A	836190412
X.60085734A>C	836190413
X.60086014A>G	836190414
X.60086046A>G	836190415
X.60086147C>T	836190416
X.60086487A>G	836190417
X.60086588G>A	836190418
X.60086859A>G	836190419
X.60086955C>G	836190420
X.60086986G>T	836190421
X.60087005T>C	836190422
X.60087131G>C	836190423
X.60087630T>A	836190424
X.60087694C>T	836190425
X.60087828G>A	836190426
X.60087885C>T	836190427
X.60087971G>A	836190428
X.60088240G>T	836190429
X.60088297G>A	836190430
X.60088329G>A	836190431
X.60088351G>A	836190432
X.60088371C>A	836190433
X.60088384A>G	836190434
X.60088394T>C	836190435
X.60088561C>T	836190436
X.60088640A>G	836190437
X.60088677A>C	836190438
X.60088781A>G	836190439
X.60088940T>C	836190440
X.60088961G>A	836190441
X.60089000G>A	836190442
X.60089092T>C	836190443
X.60089184A>G	836190444
X.60089199T>C	836190445
X.60089338A>G	836190446
X.60089364T>C	836190447
X.60089503G>A	836190448
X.60089723G>A	836190449
X.60089832A>G	836190450
X.60090214G>A	836190451
X.60090223A>G	836190452
X.60090228G>A	836190453
X.60090238A>G	836190454
X.60090426C>T	836190455
X.60090669C>T	836190456
X.60091322T>G	836190457
X.60091459A>G	836190458
X.60091669C>T	836190459
X.60091759G>A	836190460
X.60091965A>G	836190461
X.60092426G>A	836190462
X.60092632C>T	836190463
X.60092668C>T	836190464
X.60092703G>A	836190465
X.60092734G>A	836190466
X.60092990T>A	836190467
X.60093687A>T	836190468
X.60093877C>T	836190469
X.60094207G>A	836190470
X.60094405T>C	836190471
X.60094601A>C	836190472
X.60094606G>A	836190473
X.60094748T>C	836190474
X.60094876A>C	836190475
X.60095106T>C	836190476
X.60095269A>G	836190477
X.60095343A>G	836190478
X.60095454G>A	836190479
X.60095565A>G	836190480
X.60095629T>C	836190481
X.60095640A>G	836190482
X.60096513T>A	836190483
X.60096925T>G	836190484
X.60096955G>C	836190485
X.60096957G>T	836190486
X.60097392A>G	836190487
X.60097423A>G	836190488
X.60097438A>G	836190489
X.60097580G>A	836190490
X.60097586T>C	836190491
X.60097842G>A	836190492
X.60097938A>G	836190493
X.60098411C>T	836190494
X.60098556T>C	836190495
X.60098604T>C	836190496
X.60098746T>C	836190497
X.60098876C>T	836190498
X.60098889G>A	836190499
X.60098935T>C	836190500
X.60099040T>C	836190501
X.60099352A>G	836190502
X.60099368G>A	836190503
X.60099613G>A	836190504
X.60100000T>G	836190505
X.60100128A>G	836190506
X.60100286C>G	836190507
X.60100728A>G	836190508
X.60100992A>G	836190509
X.60101312A>G	836190510
X.60102561A>G	836190511
X.60102822T>G	836190512
X.60102957G>A	836190513
X.60103206G>T	836190514
X.60103281C>A	836190515
X.60103483A>G	836190516
X.60103942C>T	836190517
X.60104082T>C	836190518
X.60104126C>T	836190519
X.60104296T>A	836190520
X.60104516G>A	836190521
X.60105169G>C	836190522
X.60105221C>T	836190523
X.60106142G>A	836190524
X.60106758C>T	836190525
X.60106983T>C	836190526
X.60107504A>T	836190527
X.60107554C>G	836190528
X.60108127G>A	836190529
X.60109347A>G	836190530
X.60109403C>G	836190531
X.60109673A>G	836190532
X.60109742T>C	836190533
X.60110071A>C	836190534
X.60110193A>G	836190535
X.60110241A>G	836190536
X.60110751A>G	836190537
X.60110757C>G	836190538
X.60111614A>G	836190539
X.60112836G>A	836190540
X.60113184A>G	836190541
X.60113225A>G	836190542
X.60113454C>T	836190543
X.60114085C>T	836190544
X.60114088C>T	836190545
X.60114270T>C	836190546
X.60114589G>T	836190547
X.60114660G>T	836190548
X.60114976G>T	836190549
X.60115302T>C	836190550
X.60115675C>T	836190551
X.60116100C>T	836190552
X.60116641A>G	836190553
X.60116725A>G	836190554
X.60116805A>G	836190555
X.60116887T>C	836190556
X.60117030T>C	836190557
X.60117203T>C	836190558
X.60117274T>C	836190559
X.60117499G>T	836190560
X.60117971C>G	836190561
X.60118190C>T	836190562
X.60118402C>T	836190563
X.60118611C>T	836190564
X.60118967T>C	836190565
X.60119031C>T	836190566
X.60119032A>G	836190567
X.60119058A>G	836190568
X.60119222G>A	836190569
X.60119275A>G	836190570
X.60119419G>A	836190571
X.60119872A>G	836190572
X.60120155C>T	836190573
X.60121978G>A	836190574
X.60122186A>G	836190575
X.60122713C>T	836190576
X.60122787A>G	836190577
X.60123219C>T	836190578
X.60123248A>G	836190579
X.60123291C>A	836190580
X.60124011T>C	836190581
X.60124226C>T	836190582
X.60124451G>A	836190583
X.60124660A>G	836190584
X.60124795G>A	836190585
X.60124824T>C	836190586
X.60125096A>G	836190587
X.60125241A>G	836190588
X.60125260C>T	836190589
X.60125344A>G	836190590
X.60125480G>A	836190591
X.60125521G>A	836190592
X.60125574T>C	836190593
X.60125745T>C	836190594
X.60125751C>T	836190595
X.60125926T>A	836190596
X.60126286A>G	836190597
X.60126464G>A	836190598
X.60126636A>G	836190599
X.60126708T>C	836190600
X.60126754G>A	836190601
X.60126840C>G	836190602
X.60127311C>T	836190603
X.60127343A>G	836190604
X.60127391A>G	836190605
X.60127792G>A	836190606
X.60128230A>G	836190607
X.60128246G>A	836190608
X.60128436A>C	836190609
X.60128634A>G	836190610
X.60128638A>G	836190611
X.60128671A>G	836190612
X.60128732G>C	836190613
X.60128760A>G	836190614
X.60128852A>G	836190615
X.60129559G>T	836190616
X.60129875A>G	836190617
X.60129964T>C	836190618
X.60130302T>G	836190619
X.60130556G>A	836190620
X.60131248G>A	836190621
X.60131279A>G	836190622
X.60131290C>T	836190623
X.60131811T>C	836190624
X.60131934A>G	836190625
X.60131965T>C	836190626
X.60132226G>A	836190627
X.60132599T>C	836190628
X.60132701G>T	836190629
X.60132758C>G	836190630
X.60132769A>G	836190631
X.60133360G>A	836190632
X.60133391T>C	836190633
X.60133511G>T	836190634
X.60133530C>A	836190635
X.60133671G>A	836190636
X.60133697C>A	836190637
X.60134060G>A	836190638
X.60134134C>T	836190639
X.60134411T>C	836190640
X.60134412G>A	836190641
X.60134556G>A	836190642
X.60134751C>T	836190643
X.60135368C>T	836190644
X.60135495C>T	836190645
X.60135892G>T	836190646
X.60136644G>A	836190647
X.60136839C>T	836190648
X.60137511C>G	836190649
X.60137822G>A	836190650
X.60137999T>C	836190651
X.60138280C>G	836190652
X.60139198C>T	836190653
X.60139207A>G	836190654
X.60139371A>G	836190655
X.60139630C>T	836190656
X.60139710T>C	836190657
X.60140033C>T	836190658
X.60140267G>A	836190659
X.60140399A>G	836190660
X.60140507G>C	836190661
X.60141805C>T	836190662
X.60142093G>T	836190663
X.60142464T>C	836190664
X.60142711A>G	836190665
X.60145317G>C	836190666
X.60145533T>C	836190667
X.60146196T>A	836190668
X.60147172G>C	836190669
X.60147192A>C	836190670
X.60147303C>A	836190671
X.60147327G>T	836190672
X.60147437A>T	836190673
X.60147454C>T	836190674
X.60147693A>G	836190675
X.60148195T>C	836190676
X.60148613G>A	836190677
X.60149635G>A	836190678
X.60150195A>G	836190679
X.60150293C>T	836190680
X.60150520G>A	836190681
X.60151541C>T	836190682
X.60151865G>A	836190683
X.60152030C>T	836190684
X.60153154A>C	836190685
X.60154128A>G	836190686
X.60154217A>G	836190687
X.60154602C>A	836190688
X.60154707G>A	836190689
X.60154759G>A	836190690
X.60155983C>T	836190691
X.60156451T>C	836190692
X.60157086G>C	836190693
X.60157093G>A	836190694
X.60157392A>T	836190695
X.60157451C>G	836190696
X.60157663G>C	836190697
X.60158146G>A	836190698
X.60158345T>A	836190699
X.60158506T>C	836190700
X.60158613T>C	836190701
X.60159033G>A	836190702
X.60159125T>G	836190703
X.60159593G>T	836190704
X.60160577C>A	836190705
X.60161044C>A	836190706
X.60161184A>G	836190707
X.60161187C>T	836190708
X.60161462T>G	836190709
X.60161618A>G	836190710
X.60161655A>G	836190711
X.60161969C>T	836190712
X.60162440C>G	836190713
X.60162456C>A	836190714
X.60162993G>A	836190715
X.60163109A>C	836190716
X.60163497C>T	836190717
X.60163678G>A	836190718
X.60164014A>G	836190719
X.60164721A>G	836190720
X.60165060A>G	836190721
X.60165190T>C	836190722
X.60166126G>A	836190723
X.60166298C>T	836190724
X.60166601G>A	836190725
X.60166627C>T	836190726
X.60166671A>G	836190727
X.60167268A>G	836190728
X.60167703C>T	836190729
X.60168178A>G	836190730
X.60168209T>C	836190731
X.60168289C>T	836190732
X.60168304C>T	836190733
X.60168532G>A	836190734
X.60168802G>A	836190735
X.60168988T>A	836190736
X.60169216C>T	836190737
X.60169252C>T	836190738
X.60169437A>T	836190739
X.60169473C>T	836190740
X.60169540T>C	836190741
X.60169685A>G	836190742
X.60169705T>A	836190743
X.60170296C>A	836190744
X.60170450C>T	836190745
X.60170993C>T	836190746
X.60171024A>C	836190747
X.60171451C>G	836190748
X.60171556C>T	836190749
X.60171828G>A	836190750
X.60171975T>C	836190751
X.60173203A>T	836190752
X.60173445G>A	836190753
X.60173651A>G	836190754
X.60173711C>A	836190755
X.60173728T>C	836190756
X.60173873G>C	836190757
X.60174200C>A	836190758
X.60174453G>A	836190759
X.60174699A>C	836190760
X.60175275C>T	836190761
X.60175484C>T	836190762
X.60176554C>T	836190763
X.60177027T>G	836190764
X.60178998G>A	836190765
X.60179537T>C	836190766
X.60179755G>A	836190767
X.60179957C>G	836190768
X.60181141C>T	836190769
X.60181226G>C	836190770
X.60181484A>C	836190771
X.60181523A>G	836190772
X.60181844C>G	836190773
X.60182513G>A	836190774
X.60182527A>G	836190775
X.60182670A>G	836190776
X.60183107C>T	836190777
X.60183279T>C	836190778
X.60183936A>C	836190779
X.60184002G>A	836190780
X.60184046T>C	836190781
X.60184117C>A	836190782
X.60184298T>C	836190783
X.60184408G>A	836190784
X.60184442A>G	836190785
X.60185229A>G	836190786
X.60185274G>A	836190787
X.60185518A>G	836190788
X.60186066C>T	836190789
X.60186187G>T	836190790
X.60187018C>T	836190791
X.60187023A>T	836190792
X.60188555C>A	836190793
X.60188740A>G	836190794
X.60189310C>T	836190795
X.60189375A>C	836190796
X.60190969G>A	836190797
X.60191870T>C	836190798
X.60192858G>C	836190799
X.60193175G>T	836190800
X.60193329G>T	836190801
X.60193737T>C	836190802
X.60193875A>G	836190803
X.60193936G>A	836190804
X.60194238A>G	836190805
X.60194398A>C	836190806
X.60195614C>T	836190807
X.60195652A>T	836190808
X.60195938G>A	836190809
X.60196062C>T	836190810
X.60196336C>T	836190811
X.60196353A>G	836190812
X.60196998C>T	836190813
X.60197150T>A	836190814
X.60197186C>T	836190815
X.60197343G>A	836190816
X.60197948T>G	836190817
X.60198430A>G	836190818
X.60198909G>A	836190819
X.60198943T>A	836190820
X.60199447T>C	836190821
X.60200127A>G	836190822
X.60200244C>T	836190823
X.60200419T>C	836190824
X.60200459C>A	836190825
X.60200611G>A	836190826
X.60200840T>C	836190827
X.60202868T>C	836190828
X.60202973T>C	836190829
X.60204469C>T	836190830
X.60205376T>C	836190831
X.60206619A>G	836190832
X.60207788G>A	836190833
X.60208383C>T	836190834
X.60208703A>G	836190835
X.60208729C>T	836190836
X.60208789A>G	836190837
X.60208925C>A	836190838
X.60208990G>A	836190839
X.60210008C>T	836190840
X.60210097C>T	836190841
X.60211038A>G	836190842
X.60211408C>G	836190843
X.60211469C>T	836190844
X.60211497T>A	836190845
X.60211927T>G	836190846
X.60212923T>C	836190847
X.60213117G>C	836190848
X.60213136T>C	836190849
X.60213352G>T	836190850
X.60214065A>G	836190851
X.60214291A>G	836190852
X.60215027A>C	836190853
X.60215256A>G	836190854
X.60215756G>A	836190855
X.60215950C>A	836190856
X.60216118A>G	836190857
X.60216145T>C	836190858
X.60218312A>G	836190859
X.60218408C>T	836190860
X.60218704G>A	836190861
X.60218974A>G	836190862
X.60220648T>G	836190863
X.60221157C>A	836190864
X.60221641T>G	836190865
X.60222053C>T	836190866
X.60222382C>T	836190867
X.60222804T>C	836190868
X.60223915T>C	836190869
X.60224242C>T	836190870
X.60224317G>C	836190871
X.60224673A>G	836190872
X.60225302A>C	836190873
X.60225800G>T	836190874
X.60226436C>T	836190875
X.60226537C>T	836190876
X.60227778T>G	836190877
X.60227971C>G	836190878
X.60228474T>G	836190879
X.60228899G>T	836190880
X.60229824A>G	836190881
X.60233293A>G	836190882
X.60233399G>A	836190883
X.60233615G>A	836190884
X.60234072G>A	836190885
X.60234118T>A	836190886
X.60234450G>A	836190887
X.60234970A>G	836190888
X.60235068A>G	836190889
X.60235105G>A	836190890
X.60235585C>T	836190891
X.60235896A>G	836190892
X.60236000C>T	836190893
X.60236462T>C	836190894
X.60237049A>G	836190895
X.60238097T>A	836190896
X.60238256G>A	836190897
X.60238597T>G	836190898
X.60238832C>A	836190899
X.60238947C>G	836190900
X.60239142G>C	836190901
X.60239289C>T	836190902
X.60239301A>C	836190903
X.60240300C>T	836190904
X.60240592C>T	836190905
X.60240874C>T	836190906
X.60240932G>C	836190907
X.60241260G>A	836190908
X.60241307T>C	836190909
X.60242103A>T	836190910
X.60242146C>G	836190911
X.60242322G>A	836190912
X.60242580C>T	836190913
X.60242952A>C	836190914
X.60244709T>G	836190915
X.60244714A>G	836190916
X.60245409T>G	836190917
X.60245581T>A	836190918
X.60245814C>T	836190919
X.60245817A>C	836190920
X.60246229C>T	836190921
X.60246333T>A	836190922
X.60246338A>T,G	836190923
X.60246340G>C	836190924
X.60246569T>C	836190925
X.60246641G>T	836190926
X.60246689T>C	836190927
X.60246828G>A	836190928
X.60247108A>G	836190929
X.60247476A>G	836190930
X.60247594T>C	836190931
X.60247680A>G	836190932
X.60247873G>C	836190933
X.60247906C>G	836190934
X.60248326T>G	836190935
X.60248637C>G	836190936
X.60248645C>T	836190937
X.60249379A>G	836190938
X.60250189T>C	836190939
X.60250292G>T	836190940
X.60250452C>T	836190941
X.60250453G>A	836190942
X.60250871C>T	836190943
X.60250873G>A	836190944
X.60251238G>A	836190945
X.60251947C>G	836190946
X.60251956T>C	836190947
X.60252161A>G	836190948
X.60252865G>A	836190949
X.60253059C>T	836190950
X.60253298C>G	836190951
X.60253341C>T	836190952
X.60253354G>T	836190953
X.60253455A>G	836190954
X.60253568C>G	836190955
X.60253733G>T	836190956
X.60253747T>C	836190957
X.60253765G>T	836190958
X.60253963C>T	836190959
X.60253965A>G	836190960
X.60254398A>T	836190961
X.60254739A>G	836190962
X.60254855T>C	836190963
X.60254949C>T	836190964
X.60254972G>A	836190965
X.60255093A>G	836190966
X.60255133T>C	836190967
X.60255502T>C	836190968
X.60255536C>T	836190969
X.60255585G>T	836190970
X.60255713G>A	836190971
X.60256005G>A	836190972
X.60256035C>A	836190973
X.60256100G>C	836190974
X.60256484G>A	836190975
X.60256683T>C	836190976
X.60256723G>A	836190977
X.60257160G>A	836190978
X.60257169T>C	836190979
X.60257202A>T	836190980
X.60257515A>G	836190981
X.60257526C>A	836190982
X.60257613A>G	836190983
X.60257827T>A	836190984
X.60257940G>C	836190985
X.60258216G>C	836190986
X.60258315G>A	836190987
X.60258337A>G	836190988
X.60258428C>G	836190989
X.60258509G>C	836190990
X.60258659A>G	836190991
X.60258805C>G	836190992
X.60258836G>A	836190993
X.60259088C>T	836190994
X.60259279A>G	836190995
X.60259291A>G	836190996
X.60259507T>G	836190997
X.60259667A>C	836190998
X.60260174C>T	836190999
X.60261127T>C	836191000
X.60261163T>C	836191001
X.60262113G>A	836191002
X.60262322G>A	836191003
X.60262670T>A	836191004
X.60263467G>A	836191005
X.60263812T>C	836191006
X.60264272T>C	836191007
X.60264282T>G	836191008
X.60264331G>T	836191009
X.60264588A>G	836191010
X.60264624C>A	836191011
X.60264626C>G	836191012
X.60264808C>T	836191013
X.60265212A>C	836191014
X.60265424C>T	836191015
X.60265438A>T	836191016
X.60265508A>C	836191017
X.60265571T>C	836191018
X.60265628T>G	836191019
X.60265694T>G	836191020
X.60265701G>A	836191021
X.60265746G>A	836191022
X.60265861A>C	836191023
X.60266040A>G	836191024
X.60266470T>C	836191025
X.60266700G>T	836191026
X.60266724T>A	836191027
X.60266789C>T	836191028
X.60266856G>A	836191029
X.60266970A>G	836191030
X.60267231G>A	836191031
X.60267236C>T	836191032
X.60267436A>G	836191033
X.60268014G>A	836191034
X.60268135T>G	836191035
X.60268434A>C	836191036
X.60268480A>G	836191037
X.60268498G>T	836191038
X.60268545A>G	836191039
X.60268699G>T	836191040
X.60268840A>G	836191041
X.60269230A>C	836191042
X.60269404T>G	836191043
X.60269427A>G	836191044
X.60269431A>G	836191045
X.60269593T>G	836191046
X.60269741G>A	836191047
X.60270240G>A	836191048
X.60270266G>A	836191049
X.60270269G>C	836191050
X.60270306C>A	836191051
X.60270372A>G	836191052
X.60270428A>T	836191053
X.60270535G>A	836191054
X.60270564A>C	836191055
X.60270606T>C	836191056
X.60271068C>T	836191057
X.60271113A>G	836191058
X.60271320G>A	836191059
X.60271326G>T	836191060
X.60271336G>A	836191061
X.60271340C>T	836191062
X.60271402T>C	836191063
X.60271460C>G	836191064
X.60271576C>T	836191065
X.60271877A>C	836191066
X.60271928C>T	836191067
X.60271979C>A	836191068
X.60272147T>A	836191069
X.60272190T>C	836191070
X.60272243G>T	836191071
X.60272352G>A	836191072
X.60272408A>G	836191073
X.60272454C>T	836191074
X.60272455A>G	836191075
X.60272545A>T	836191076
X.60272746G>C	836191077
X.60272824G>A	836191078
X.60272961T>C	836191079
X.60273020T>G	836191080
X.60273103A>G	836191081
X.60273224C>T	836191082
X.60273292A>G	836191083
X.60273394A>C	836191084
X.60273407G>C	836191085
X.60273545A>G	836191086
X.60273622T>G	836191087
X.60273693C>T	836191088
X.60273710A>G	836191089
X.60273727A>G	836191090
X.60273996A>T	836191091
X.60274021G>T	836191092
X.60274028A>G	836191093
X.60274277G>A	836191094
X.60274361C>A	836191095
X.60275162G>C	836191096
X.60275212C>T	836191097
X.60275274C>A	836191098
X.60275313G>A	836191099
X.60275331T>C	836191100
X.60275772T>C	836191101
X.60276642C>G	836191102
X.60276702T>C	836191103
X.60276782A>C	836191104
X.60276811G>A	836191105
X.60276856T>C	836191106
X.60276935A>T	836191107
X.60276948C>T	836191108
X.60277116C>T	836191109
X.60277129T>C	836191110
X.60277133G>T	836191111
X.60277146C>T	836191112
X.60277217C>A	836191113
X.60277354G>A	836191114
X.60277400T>C	836191115
X.60277784G>A	836191116
X.60277983A>G	836191117
X.60278038A>C	836191118
X.60278103C>T	836191119
X.60278473G>A	836191120
X.60278534G>C	836191121
X.60278730G>C	836191122
X.60279070A>C	836191123
X.60279450C>T	836191124
X.60279510T>G	836191125
X.60279928G>C	836191126
X.60280064T>C	836191127
X.60280234A>C	836191128
X.60280284G>A	836191129
X.60280552T>C	836191130
X.60281037C>G	836191131
X.60282166A>T	836191132
X.60282512C>T	836191133
X.60282547A>T	836191134
X.60282728C>G	836191135
X.60283690G>A	836191136
X.60283720T>C	836191137
X.60283723A>C	836191138
X.60283832A>G	836191139
X.60283885T>C	836191140
X.60283909A>T	836191141
X.60284215G>T	836191142
X.60284315G>A	836191143
X.60284656T>G	836191144
X.60284804G>A	836191145
X.60284809G>A	836191146
X.60284904A>G	836191147
X.60285359G>A	836191148
X.60285605A>T	836191149
X.60285825C>G	836191150
X.60286567C>G	836191151
X.60286802T>C	836191152
X.60286824C>T	836191153
X.60286838T>C	836191154
X.60286854G>C	836191155
X.60286908T>C	836191156
X.60286991A>G	836191157
X.60287023C>T	836191158
X.60287113C>T	836191159
X.60287198G>A	836191160
X.60287376C>T	836191161
X.60287462T>C	836191162
X.60287495A>G	836191163
X.60287499G>A	836191164
X.60287584T>G	836191165
X.60287868A>G	836191166
X.60287939T>C	836191167
X.60289554A>C	836191168
X.60289578C>T	836191169
X.60289643C>T	836191170
X.60289662G>T	836191171
X.60289674T>G	836191172
X.60289746T>C	836191173
X.60289975C>T	836191174
X.60290006A>G	836191175
X.60290035T>C	836191176
X.60290099A>G	836191177
X.60290204T>A	836191178
X.60290298T>C	836191179
X.60290530A>G	836191180
X.60290858G>A	836191181
X.60291090G>A	836191182
X.60291127G>A	836191183
X.60291130G>A	836191184
X.60291413A>G	836191185
X.60292222C>T	836191186
X.60292530C>T	836191187
X.60292920G>A	836191188
X.60293188C>A	836191189
X.60293269G>A	836191190
X.60293814G>A	836191191
X.60294147G>T	836191192
X.60294289A>G	836191193
X.60294405A>T	836191194
X.60295180C>G	836191195
X.60295284G>A	836191196
X.60295824C>A	836191197
X.60296161T>C	836191198
X.60296516G>A	836191199
X.60296939T>G	836191200
X.60296952C>T	836191201
X.60297376T>C	836191202
X.60297582A>G	836191203
X.60297922A>G	836191204
X.60298625C>T	836191205
X.60299694G>A	836191206
X.60299929T>C	836191207
X.60300189C>A	836191208
X.60300212A>G	836191209
X.60301312T>C	836191210
X.60303614G>A	836191211
X.60303706G>A	836191212
X.60303980C>T	836191213
X.60304156A>G	836191214
X.60304385A>T	836191215
X.60305356C>T	836191216
X.60305448C>T	836191217
X.60305726A>C	836191218
X.60305753C>T	836191219
X.60305985G>A	836191220
X.60306025T>C	836191221
X.60306345A>G	836191222
X.60306551A>C	836191223
X.60306599A>C	836191224
X.60306709G>A	836191225
X.60306727G>A	836191226
X.60306749A>G	836191227
X.60306974C>G	836191228
X.60307217A>G	836191229
X.60307309G>A	836191230
X.60307633T>C	836191231
X.60307927A>G	836191232
X.60308032A>C	836191233
X.60308274C>T	836191234
X.60308457T>C	836191235
X.60308546C>T	836191236
X.60308756C>T	836191237
X.60308803A>G	836191238
X.60308880A>G	836191239
X.60309164T>C	836191240
X.60309383A>C	836191241
X.60309638C>G	836191242
X.60309853T>C	836191243
X.60310180C>T	836191244
X.60310189G>T	836191245
X.60310477A>G	836191246
X.60310531T>C	836191247
X.60310648A>C	836191248
X.60310680T>C	836191249
X.60310771G>T	836191250
X.60310794C>T	836191251
X.60310928G>A	836191252
X.60310931G>A	836191253
X.60310963T>A	836191254
X.60311024C>G	836191255
X.60311098G>A	836191256
X.60311208C>G	836191257
X.60311445G>A	836191258
X.60311506A>G	836191259
X.60311580A>G	836191260
X.60312295A>G	836191261
X.60312661T>C	836191262
X.60312679A>G	836191263
X.60312789G>C	836191264
X.60312851C>T	836191265
X.60312864C>T	836191266
X.60313035C>T	836191267
X.60313281T>C	836191268
X.60313316C>T	836191269
X.60313369T>G	836191270
X.60313397C>T	836191271
X.60313440A>C	836191272
X.60313505C>G	836191273
X.60313651C>T	836191274
X.60313826G>A	836191275
X.60313862G>A	836191276
X.60314185T>C	836191277
X.60314193A>G	836191278
X.60314228T>C	836191279
X.60314395T>C	836191280
X.60314479T>C	836191281
X.60315108G>A	836191282
X.60315333G>A	836191283
X.60315344A>G	836191284
X.60315549A>G	836191285
X.60316168A>G	836191286
X.60316208A>G	836191287
X.60316268C>A	836191288
X.60316462A>G	836191289
X.60316492G>C	836191290
X.60316608C>G	836191291
X.60316728G>C	836191292
X.60316789G>A	836191293
X.60317132G>T	836191294
X.60317361C>T	836191295
X.60318053T>G	836191296
X.60318198T>C	836191297
X.60318330T>C	836191298
X.60318659G>A	836191299
X.60318662G>T	836191300
X.60318913C>T	836191301
X.60319109T>G	836191302
X.60319232T>A	836191303
X.60319244C>T	836191304
X.60319440A>G	836191305
X.60319505G>A	836191306
X.60319698C>A	836191307
X.60319730C>G	836191308
X.60319771G>C	836191309
X.60319943G>A	836191310
X.60319983T>C	836191311
X.60320170T>C	836191312
X.60320190T>C	836191313
X.60320904C>A	836191314
X.60321854A>G	836191315
X.60322263C>T	836191316
X.60322323T>C	836191317
X.60322380C>T	836191318
X.60322625G>A	836191319
X.60322747G>A	836191320
X.60322996A>G	836191321
X.60323034C>T	836191322
X.60323087G>T	836191323
X.60323150G>A	836191324
X.60323216G>A	836191325
X.60323242G>A	836191326
X.60323243C>A	836191327
X.60323334C>G	836191328
X.60323425G>A	836191329
X.60323477G>C	836191330
X.60324133A>G	836191331
X.60324492T>C	836191332
X.60324538T>C	836191333
X.60324745C>T	836191334
X.60325258A>G	836191335
X.60326218G>A	836191336
X.60326267T>C	836191337
X.60326343T>C	836191338
X.60326347A>C	836191339
X.60326352T>C	836191340
X.60326738T>C	836191341
X.60327009C>G	836191342
X.60327473C>A	836191343
X.60327573G>A	836191344
X.60327748T>C	836191345
X.60328806A>G	836191346
X.60328857G>A	836191347
X.60329110G>A	836191348
X.60329713T>C	836191349
X.60329829C>G	836191350
X.60329954C>T	836191351
X.60330567G>A	836191352
X.60330613A>G	836191353
X.60331016A>G	836191354
X.60331390T>C	836191355
X.60332137C>T	836191356
X.60332179A>G	836191357
X.60332190G>A	836191358
X.60332630A>C	836191359
X.60332988G>T	836191360
X.60333097A>G	836191361
X.60333118G>T	836191362
X.60334152C>A	836191363
X.60334206C>T	836191364
X.60334344C>A	836191365
X.60334380A>G	836191366
X.60334400A>G	836191367
X.60334436G>A	836191368
X.60334488G>A	836191369
X.60334693C>T	836191370
X.60335538C>T	836191371
X.60335644A>T	836191372
X.60335658A>G	836191373
X.60335717C>T	836191374
X.60336257C>A	836191375
X.60336336T>G	836191376
X.60336429T>C	836191377
X.60336507C>T	836191378
X.60336508A>G	836191379
X.60336513G>A	836191380
X.60336568C>T	836191381
X.60336598T>C	836191382
X.60336621C>T	836191383
X.60337845G>T	836191384
X.60337904T>C	836191385
X.60337976C>T	836191386
X.60338030C>G	836191387
X.60338546C>G	836191388
X.60338547A>G	836191389
X.60338630C>T	836191390
X.60338721C>G	836191391
X.60338864T>C	836191392
X.60339050T>C	836191393
X.60339130G>C	836191394
X.60339677T>C	836191395
X.60340086T>C	836191396
X.60340122C>T	836191397
X.60340305G>A	836191398
X.60340332G>C	836191399
X.60340408C>T	836191400
X.60340423G>A	836191401
X.60340452C>T	836191402
X.60340683G>A	836191403
X.60341089G>A	836191404
X.60341169T>C	836191405
X.60341176G>A	836191406
X.60341209T>C	836191407
X.60341249A>G	836191408
X.60341292G>A	836191409
X.60341404G>A	836191410
X.60341586T>G	836191411
X.60341607C>T	836191412
X.60341638G>A	836191413
X.60341976G>A	836191414
X.60342164T>C	836191415
X.60342181A>G	836191416
X.60342195T>C	836191417
X.60342242G>A	836191418
X.60342422C>T	836191419
X.60342562T>A	836191420
X.60342573G>A	836191421
X.60342689T>C	836191422
X.60342715A>T	836191423
X.60342794C>A	836191424
X.60342820T>C	836191425
X.60342850C>T	836191426
X.60342869T>C	836191427
X.60342876C>A	836191428
X.60342973G>A	836191429
X.60343049T>C	836191430
X.60343150T>C	836191431
X.60343164G>A	836191432
X.60343210C>T	836191433
X.60343244A>C,T	836191434
X.60343279G>T	836191435
X.60343406G>T	836191436
X.60343495C>T	836191437
X.60343500C>T	836191438
X.60343505G>A	836191439
X.60343514G>C	836191440
X.60343523G>A	836191441
X.60343569T>C	836191442
X.60343591C>T	836191443
X.60343640G>T	836191444
X.60343670A>C	836191445
X.60343710T>C	836191446
X.60343902A>G	836191447
X.60344259T>G	836191448
X.60344261G>A	836191449
X.60344310T>C	836191450
X.60344311G>A	836191451
X.60344337T>C	836191452
X.60344558C>T	836191453
X.60344669T>G	836191454
X.60344851C>T	836191455
X.60344962T>C	836191456
X.60344996G>A	836191457
X.60345023T>G	836191458
X.60345135A>T	836191459
X.60345325T>C	836191460
X.60345420A>G	836191461
X.60345685C>T	836191462
X.60348257T>G	836191463
X.60348333G>A	836191464
X.60348386G>T	836191465
X.60348482G>A	836191466
X.60348486C>T	836191467
X.60348665G>A	836191468
X.60348756C>G	836191469
X.60348824C>T	836191470
X.60348833C>T	836191471
X.60348839G>A	836191472
X.60349023C>A	836191473
X.60349056C>T	836191474
X.60349089C>A	836191475
X.60349196C>T	836191476
X.60349420C>T	836191477
X.60349435G>T	836191478
X.60349828A>G	836191479
X.60349897A>G	836191480
X.60349927T>C	836191481
X.60349956C>T	836191482
X.60350389C>G	836191483
X.60350603C>A	836191484
X.60350607T>G	836191485
X.60350634G>A	836191486
X.60350657C>T	836191487
X.60350679G>C	836191488
X.60350768G>A	836191489
X.60350804G>A	836191490
X.60350849C>T	836191491
X.60350932T>C	836191492
X.60350939G>A	836191493
X.60350974G>C	836191494
X.60350994G>A	836191495
X.60351051C>T	836191496
X.60351056T>C	836191497
X.60351082G>A	836191498
X.60351105C>A	836191499
X.60351109G>C	836191500
X.60351118A>G	836191501
X.60351132T>C	836191502
X.60351152C>G	836191503
X.60351374T>G	836191504
X.60351426C>T	836191505
X.60351442C>T	836191506
X.60351465C>T	836191507
X.60351717T>C	836191508
X.60351808G>A	836191509
X.60351904T>C	836191510
X.60351920C>A	836191511
X.60351976T>C	836191512
X.60351977G>A	836191513
X.60352091C>T	836191514
X.60352165G>C	836191515
X.60352258T>A	836191516
X.60352349C>G	836191517
X.60352404T>G	836191518
X.60352418A>G	836191519
X.60352574C>T	836191520
X.60352634A>G	836191521
X.60352731T>C	836191522
X.60352792T>C	836191523
X.60352847G>A	836191524
X.60352912C>A	836191525
X.60353707A>G	836191526
X.60353730G>A	836191527
X.60353751G>A	836191528
X.60353780T>C	836191529
X.60354077G>A	836191530
X.60354203C>A	836191531
X.60354439C>G	836191532
X.60354455G>A	836191533
X.60354686G>T	836191534
X.60354725A>G	836191535
X.60354786A>G	836191536
X.60354983A>T	836191537
X.60355032G>A	836191538
X.60355083G>A	836191539
X.60355101T>C	836191540
X.60355166G>A	836191541
X.60356206A>C	836191542
X.60356306G>A	836191543
X.60356646A>G	836191544
X.60356782A>T	836191545
X.60356847A>G	836191546
X.60356849A>C	836191547
X.60356857G>A	836191548
X.60357025T>C	836191549
X.60357031A>G	836191550
X.60357046G>A	836191551
X.60357054A>G	836191552
X.60357405G>T	836191553
X.60357576A>G	836191554
X.60357595A>T	836191555
X.60357600T>C	836191556
X.60357660G>T	836191557
X.60358161C>T	836191558
X.60358377C>T	836191559
X.60358610C>T	836191560
X.60358858G>A	836191561
X.60358888A>G	836191562
X.60358914T>C	836191563
X.60359013C>T	836191564
X.60359022G>A	836191565
X.60359077G>A	836191566
X.60359078C>A	836191567
X.60359098A>G	836191568
X.60359348G>C	836191569
X.60359484G>T	836191570
X.60359736A>G	836191571
X.60359858A>G	836191572
X.60360125T>C	836191573
X.60360149T>G	836191574
X.60360201G>A	836191575
X.60360210T>G	836191576
X.60360229T>C	836191577
X.60360484T>C	836191578
X.60360754A>G	836191579
X.60360862T>C	836191580
X.60360912A>T	836191581
X.60361099C>G	836191582
X.60361593T>G	836191583
X.60361624A>C	836191584
X.60361695T>C	836191585
X.60361707A>G	836191586
X.60361734G>A	836191587
X.60362022C>T	836191588
X.60362069C>T	836191589
X.60362150G>A	836191590
X.60362333C>T	836191591
X.60362489C>T	836191592
X.60362585T>C	836191593
X.60362704T>A	836191594
X.60362727G>C	836191595
X.60363240T>C	836191596
X.60363477T>G	836191597
X.60363568C>G	836191598
X.60363569C>T	836191599
X.60363713G>T	836191600
X.60363992G>A	836191601
X.60363995C>T	836191602
X.60364194C>T	836191603
X.60364317G>A	836191604
X.60364366C>T	836191605
X.60364827T>C	836191606
X.60365125T>C	836191607
X.60365213A>G	836191608
X.60365445A>G	836191609
X.60365455A>C	836191610
X.60365485G>A	836191611
X.60365490T>C	836191612
X.60366040A>G	836191613
X.60366070A>G	836191614
X.60366218A>C	836191615
X.60366485G>A	836191616
X.60367002C>G	836191617
X.60367178G>A	836191618
X.60367383C>T	836191619
X.60367699A>G	836191620
X.60368089C>T	836191621
X.60368512G>C	836191622
X.60368987A>G	836191623
X.60369236G>A	836191624
X.60369243A>T	836191625
X.60371251T>A	836191626
X.60371711A>G	836191627
X.60371813A>C	836191628
X.60372696C>T	836191629
X.60372769C>T	836191630
X.60373713A>G	836191631
X.60373820C>T	836191632
X.60373856C>A	836191633
X.60374137G>A	836191634
X.60374149G>A	836191635
X.60374249C>G	836191636
X.60374439G>C	836191637
X.60374487T>C	836191638
X.60374735T>C	836191639
X.60374935C>G	836191640
X.60374991T>A	836191641
X.60375127G>C	836191642
X.60375373G>A	836191643
X.60376747C>T	836191644
X.60377477A>G	836191645
X.60377577G>A	836191646
X.60377608G>T	836191647
X.60378014A>G	836191648
X.60378283T>C	836191649
X.60378320C>T	836191650
X.60378476A>G	836191651
X.60378673A>C	836191652
X.60378827G>C	836191653
X.60378838A>G	836191654
X.60378967C>T	836191655
X.60378986T>C	836191656
X.60379131A>G	836191657
X.60379910T>C	836191658
X.60380256A>C	836191659
X.60380787T>C	836191660
X.60380884G>A	836191661
X.60380889A>T	836191662
X.60380899A>G	836191663
X.60380911C>T	836191664
X.60381447G>A	836191665
X.60381597T>G	836191666
X.60381607G>T	836191667
X.60381615G>T	836191668
X.60381771T>C	836191669
X.60381779G>A	836191670
X.60381989T>C	836191671
X.60382001T>C	836191672
X.60382462C>T	836191673
X.60382536G>A	836191674
X.60382564C>T	836191675
X.60382701G>A	836191676
X.60382902A>C	836191677
X.60382924G>A	836191678
X.60383031A>C	836191679
X.60383042A>G	836191680
X.60383103A>G	836191681
X.60383150A>G	836191682
X.60383226G>A	836191683
X.60383287C>A	836191684
X.60383290T>C	836191685
X.60383388T>C	836191686
X.60383411C>T	836191687
X.60383493C>T	836191688
X.60383669A>G	836191689
X.60383982C>A	836191690
X.60384274G>C	836191691
X.60384346G>A	836191692
X.60384551A>G	836191693
X.60384601T>C	836191694
X.60384761C>T	836191695
X.60385669T>C	836191696
X.60385686G>T	836191697
X.60386401C>T	836191698
X.60386798T>C	836191699
X.60387002G>A	836191700
X.60387024A>G	836191701
X.60387210T>C	836191702
X.60387500G>T	836191703
X.60388105G>C	836191704
X.60388616A>G	836191705
X.60388853G>A	836191706
X.60389120C>T	836191707
X.60389196G>T	836191708
X.60389442A>G	836191709
X.60390391T>C	836191710
X.60390540C>T	836191711
X.60390567G>A	836191712
X.60391117G>A	836191713
X.60391349A>G	836191714
X.60391733T>G	836191715
X.60392166C>T	836191716
X.60392689T>C	836191717
X.60393516G>A	836191718
X.60393565A>C	836191719
X.60394211A>G	836191720
X.60394218C>T	836191721
X.60394436T>C	836191722
X.60394670C>T	836191723
X.60394686G>A	836191724
X.60394895C>T	836191725
X.60395137G>C	836191726
X.60395380A>G	836191727
X.60395660T>C	836191728
X.60395806C>G	836191729
X.60395844C>T	836191730
X.60396127A>G	836191731
X.60396200G>A	836191732
X.60396599T>C	836191733
X.60396695T>C	836191734
X.60396906G>C	836191735
X.60397009A>C	836191736
X.60397318G>A	836191737
X.60397378G>A	836191738
X.60397603G>A	836191739
X.60397625G>A	836191740
X.60397724G>A	836191741
X.60398118C>T	836191742
X.60398395T>C	836191743
X.60398427G>A	836191744
X.60399242G>A	836191745
X.60399377T>C	836191746
X.60399465C>T	836191747
X.60399593C>A	836191748
X.60399855C>T	836191749
X.60399931T>G	836191750
X.60399951C>T	836191751
X.60400121A>G	836191752
X.60400596A>G	836191753
X.60400645T>A	836191754
X.60400752G>A	836191755
X.60401195C>T	836191756
X.60401714A>G	836191757
X.60401740T>C	836191758
X.60402632T>C	836191759
X.60402924G>A	836191760
X.60402948C>T	836191761
X.60402975C>T	836191762
X.60403006A>G	836191763
X.60403041G>A	836191764
X.60403066T>C	836191765
X.60403069C>G	836191766
X.60403088G>A	836191767
X.60403099T>C	836191768
X.60403124C>A	836191769
X.60403186G>C	836191770
X.60403459G>A	836191771
X.60403823T>A	836191772
X.60403925G>C	836191773
X.60404051T>C	836191774
X.60404306C>A	836191775
X.60404315T>A	836191776
X.60404761C>T	836191777
X.60404804T>G	836191778
X.60404892G>C	836191779
X.60405476C>T	836191780
X.60405605G>A	836191781
X.60405653T>C	836191782
X.60405763C>T	836191783
X.60405770C>A	836191784
X.60405845A>T	836191785
X.60405885T>G	836191786
X.60405954T>G	836191787
X.60406037G>A	836191788
X.60406428C>T	836191789
X.60406915C>A	836191790
X.60407050T>C	836191791
X.60407543C>T	836191792
X.60407635C>T	836191793
X.60407704T>A	836191794
X.60408604A>C	836191795
X.60408704T>C	836191796
X.60408724T>C	836191797
X.60408801A>G	836191798
X.60408904T>G	836191799
X.60408991T>A	836191800
X.60409240C>T	836191801
X.60409468A>G	836191802
X.60409752G>A	836191803
X.60409825G>A	836191804
X.60409894T>G	836191805
X.60410364A>G	836191806
X.60410825G>T	836191807
X.60410998T>C	836191808
X.60411262A>C	836191809
X.60411778A>G	836191810
X.60411959C>T	836191811
X.60412255C>T	836191812
X.60412399C>T	836191813
X.60412924G>A	836191814
X.60413383G>A	836191815
X.60414041A>T	836191816
X.60414058T>C	836191817
X.60414273G>T	836191818
X.60414302T>C	836191819
X.60414394C>T	836191820
X.60415593G>A	836191821
X.60415975G>A	836191822
X.60416158C>T	836191823
X.60416564T>G	836191824
X.60416789C>T	836191825
X.60416858T>C	836191826
X.60416895T>A	836191827
X.60417381G>C	836191828
X.60417586T>C	836191829
X.60417618G>T	836191830
X.60418108T>C	836191831
X.60418336G>A	836191832
X.60418803A>C	836191833
X.60418861T>G	836191834
X.60418863C>A	836191835
X.60419229G>A	836191836
X.60419324T>A	836191837
X.60419949G>T	836191838
X.60420081G>T	836191839
X.60420301G>A	836191840
X.60420335C>T	836191841
X.60420336G>A	836191842
X.60420945C>G	836191843
X.60421121G>T	836191844
X.60421627A>G	836191845
X.60421886T>A	836191846
X.60421978A>G	836191847
X.60422458C>T	836191848
X.60423123G>T	836191849
X.60424041G>A	836191850
X.60424690T>C	836191851
X.60424698G>A	836191852
X.60424902A>G	836191853
X.60425020T>C	836191854
X.60425197T>C	836191855
X.60425221A>T	836191856
X.60425939C>T	836191857
X.60425967G>A	836191858
X.60426480A>G	836191859
X.60426495T>G	836191860
X.60426672T>C	836191861
X.60426675A>G	836191862
X.60426692C>G	836191863
X.60426735T>C	836191864
X.60426766G>T	836191865
X.60428652A>T	836191866
X.60428669C>G	836191867
X.60428857A>G	836191868
X.60428924C>T	836191869
X.60429106A>G	836191870
X.60429144G>T	836191871
X.60429161A>G	836191872
X.60429182G>A	836191873
X.60429214T>C	836191874
X.60429225G>T	836191875
X.60429256C>T	836191876
X.60429293G>A	836191877
X.60429304T>C	836191878
X.60429652G>T	836191879
X.60429740T>C	836191880
X.60429787T>C	836191881
X.60429856T>C	836191882
X.60429867C>G	836191883
X.60429904T>G	836191884
X.60429961C>T	836191885
X.60429991C>G	836191886
X.60430459G>T	836191887
X.60430501A>G	836191888
X.60430691C>T	836191889
X.60431139G>T	836191890
X.60431239G>A	836191891
X.60431245C>T	836191892
X.60431420G>A	836191893
X.60431464T>C	836191894
X.60431474T>G	836191895
X.60431583G>T	836191896
X.60431597G>A	836191897
X.60431805C>T	836191898
X.60431892G>T	836191899
X.60432014C>T	836191900
X.60432253C>T	836191901
X.60432270C>T	836191902
X.60432368T>A	836191903
X.60432440G>A	836191904
X.60432485G>A	836191905
X.60432533G>A	836191906
X.60432613A>G	836191907
X.60432659G>A	836191908
X.60432844C>T	836191909
X.60432845A>G	836191910
X.60432924C>T	836191911
X.60433234A>G	836191912
X.60433419T>C	836191913
X.60434149C>A	836191914
X.60434158A>G	836191915
X.60434244A>G	836191916
X.60434296T>C	836191917
X.60434298C>T	836191918
X.60434314G>A	836191919
X.60434352T>G	836191920
X.60434388G>T	836191921
X.60434416C>A	836191922
X.60434418A>G	836191923
X.60434448G>C	836191924
X.60434629T>C	836191925
X.60434857T>A	836191926
X.60435065C>T	836191927
X.60435080C>A	836191928
X.60435226A>G	836191929
X.60435290C>A	836191930
X.60435306C>T	836191931
X.60435326T>G	836191932
X.60435358A>G	836191933
X.60435388C>T	836191934
X.60435440A>G	836191935
X.60435539G>A	836191936
X.60435676T>C	836191937
X.60435678T>C	836191938
X.60435778C>T	836191939
X.60435899G>A	836191940
X.60436096A>T	836191941
X.60436122C>T	836191942
X.60436471A>G	836191943
X.60436727T>C	836191944
X.60436752G>C	836191945
X.60436836G>T	836191946
X.60437155G>A	836191947
X.60437294T>C	836191948
X.60437381G>A	836191949
X.60437415C>T	836191950
X.60437520G>A	836191951
X.60437702A>G	836191952
X.60437939A>G	836191953
X.60438236G>A	836191954
X.60438264T>A	836191955
X.60438305G>C	836191956
X.60438347C>T	836191957
X.60438604A>G	836191958
X.60438657A>T	836191959
X.60438686C>T	836191960
X.60438710C>T	836191961
X.60439700T>C	836191962
X.60439857T>C	836191963
X.60440030T>C	836191964
X.60440146C>G	836191965
X.60440268T>C	836191966
X.60440325A>G	836191967
X.60440631C>T	836191968
X.60440790T>C	836191969
X.60440827G>C	836191970
X.60440836C>T	836191971
X.60440859T>C	836191972
X.60440966C>G	836191973
X.60441119A>T	836191974
X.60441149A>T	836191975
X.60441180G>A	836191976
X.60441500G>T	836191977
X.60441564T>C	836191978
X.60441573T>C	836191979
X.60441608A>G	836191980
X.60441795C>T	836191981
X.60442104G>A	836191982
X.60442279A>T	836191983
X.60442331G>A	836191984
X.60442378G>A	836191985
X.60442404C>G	836191986
X.60443054C>T	836191987
X.60443305T>A	836191988
X.60443342C>T	836191989
X.60443453G>A	836191990
X.60443624T>G	836191991
X.60443628C>T	836191992
X.60443693T>G	836191993
X.60443815T>C	836191994
X.60444327G>A	836191995
X.60444453T>A	836191996
X.60444539T>C	836191997
X.60444624C>A	836191998
X.60444732T>C	836191999
X.60444796A>T	836192000
X.60444798C>T	836192001
X.60444830C>T	836192002
X.60444918T>C	836192003
X.60445326G>A	836192004
X.60445344C>T	836192005
X.60445406G>A	836192006
X.60445432A>G	836192007
X.60445662A>G	836192008
X.60445928A>G	836192009
X.60445963T>G	836192010
X.60445994T>C	836192011
X.60446230A>T	836192012
X.60446381T>G	836192013
X.60446695T>C	836192014
X.60446748C>T	836192015
X.60446967A>G	836192016
X.60446969C>G	836192017
X.60446982C>T	836192018
X.60447017G>A	836192019
X.60447076C>A	836192020
X.60447183A>G	836192021
X.60447315T>C	836192022
X.60447582A>G	836192023
X.60447595A>G	836192024
X.60447691G>A	836192025
X.60447900G>A	836192026
X.60447991A>G	836192027
X.60448077G>A	836192028
X.60448165A>T	836192029
X.60448381T>C	836192030
X.60448394C>T	836192031
X.60448432T>G	836192032
X.60448481A>C	836192033
X.60448674A>G	836192034
X.60448679A>C	836192035
X.60448693T>C	836192036
X.60448694G>A	836192037
X.60448729C>G	836192038
X.60448896A>G	836192039
X.60449010T>A	836192040
X.60449265A>G	836192041
X.60449337A>C	836192042
X.60449590T>C	836192043
X.60449637G>A	836192044
X.60449673C>T	836192045
X.60449690A>G	836192046
X.60449741T>G	836192047
X.60449829G>T	836192048
X.60449887C>T	836192049
X.60449973G>A	836192050
X.60450110C>G	836192051
X.60450362C>T	836192052
X.60450860T>C	836192053
X.60450923A>C	836192054
X.60450952C>T	836192055
X.60450956C>T	836192056
X.60452049C>T	836192057
X.60452180A>G	836192058
X.60452287A>T	836192059
X.60452725G>A	836192060
X.60453376G>A	836192061
X.60453399A>C	836192062
X.60453647T>C	836192063
X.60453828G>A	836192064
X.60454035G>T	836192065
X.60454393T>C	836192066
X.60454458T>C	836192067
X.60454597T>G	836192068
X.60454729A>C	836192069
X.60455105T>C	836192070
X.60455172T>A	836192071
X.60455282A>G	836192072
X.60455416G>A	836192073
X.60455685T>C	836192074
X.60455731A>G	836192075
X.60455760C>G	836192076
X.60455912C>T	836192077
X.60455965A>G	836192078
X.60456035G>T	836192079
X.60456076A>G	836192080
X.60456229C>T	836192081
X.60456261T>C	836192082
X.60456499T>C	836192083
X.60456502A>G	836192084
X.60456718A>G	836192085
X.60456886G>A	836192086
X.60457040G>A	836192087
X.60457041C>T	836192088
X.60457635T>G	836192089
X.60457991G>A	836192090
X.60457997A>C	836192091
X.60458004T>G	836192092
X.60458078C>T	836192093
X.60458095C>G	836192094
X.60458306C>T	836192095
X.60458514T>A	836192096
X.60458536C>T	836192097
X.60459028G>T	836192098
X.60459068A>G	836192099
X.60459122G>C	836192100
X.60459147G>T	836192101
X.60459254T>G	836192102
X.60459644T>C,A	836192103
X.60459846G>A	836192104
X.60460474T>C	836192105
X.60460761G>C	836192106
X.60460992C>G	836192107
X.60461486A>C	836192108
X.60461506G>C	836192109
X.60462328T>C	836192110
X.60462681T>C	836192111
X.60462843A>T	836192112
X.60462864T>G	836192113
X.60463053A>G	836192114
X.60463054T>C	836192115
X.60463211T>C	836192116
X.60464198C>A	836192117
X.60464769C>T	836192118
X.60465505T>C	836192119
X.60465643A>C	836192120
X.60465761G>A	836192121
X.60465820G>A	836192122
X.60465909C>T	836192123
X.60465917C>T	836192124
X.60466376T>G	836192125
X.60466510G>A	836192126
X.60466846C>T	836192127
X.60467208T>C	836192128
X.60467286T>C	836192129
X.60467292C>T	836192130
X.60467448C>A	836192131
X.60467842C>T	836192132
X.60468287C>A	836192133
X.60468572T>C	836192134
X.60469314G>A	836192135
X.60469886T>C	836192136
X.60470087G>A	836192137
X.60470368T>C	836192138
X.60470850T>C	836192139
X.60470891T>C	836192140
X.60470893G>A	836192141
X.60470916G>A	836192142
X.60471748G>A	836192143
X.60472337C>T	836192144
X.60472338G>A	836192145
X.60472396G>A	836192146
X.60472486A>T	836192147
X.60472649G>A	836192148
X.60472713T>C	836192149
X.60472739G>A	836192150
X.60474105G>A	836192151
X.60474158C>T	836192152
X.60474307C>T	836192153
X.60475252G>C	836192154
X.60475424C>T	836192155
X.60476650G>T	836192156
X.60476664G>A	836192157
X.60476813A>G	836192158
X.60477025A>C	836192159
X.60477330T>C	836192160
X.60477364T>G	836192161
X.60477664C>T	836192162
X.60477843A>T	836192163
X.60477960G>A	836192164
X.60478080A>T	836192165
X.60478447G>T	836192166
X.60478888A>G	836192167
X.60479209G>A	836192168
X.60479550T>C	836192169
X.60479580G>A	836192170
X.60479852C>T	836192171
X.60479874T>C	836192172
X.60480014C>T	836192173
X.60480034C>T	836192174
X.60480316C>T	836192175
X.60480742T>C	836192176
X.60482033T>C	836192177
X.60482037G>A	836192178
X.60482074C>G	836192179
X.60482325T>C	836192180
X.60482586G>A	836192181
X.60482667C>G	836192182
X.60483121C>T	836192183
X.60483558G>A	836192184
X.60484516T>C	836192185
X.60485086C>T	836192186
X.60485359T>C	836192187
X.60485572T>C	836192188
X.60485643T>C	836192189
X.60485982T>A	836192190
X.60486240T>G	836192191
X.60486594T>C	836192192
X.60486670C>G	836192193
X.60487804G>A	836192194
X.60487819G>A	836192195
X.60488646A>G	836192196
X.60489004A>G	836192197
X.60489476T>C	836192198
X.60489815G>C	836192199
X.60490311T>C	836192200
X.60490344C>G	836192201
X.60490528A>G	836192202
X.60490534A>G	836192203
X.60490626C>T	836192204
X.60490633C>G	836192205
X.60490707G>A	836192206
X.60490760G>C	836192207
X.60490769C>T	836192208
X.60490786A>T	836192209
X.60490799C>T	836192210
X.60490860G>A	836192211
X.60490999T>C	836192212
X.60491247C>A	836192213
X.60491314C>G	836192214
X.60491494C>T	836192215
X.60491729G>A	836192216
X.60492078C>T	836192217
X.60492407C>A	836192218
X.60492690G>T	836192219
X.60493019A>G	836192220
X.60493083G>T	836192221
X.60493086C>T	836192222
X.60493151A>G	836192223
X.60493200A>T	836192224
X.60493238T>C	836192225
X.60493406G>C	836192226
X.60493410G>A	836192227
X.60493546T>C	836192228
X.60493644A>T	836192229
X.60493780A>T	836192230
X.60493836G>A	836192231
X.60493877C>A	836192232
X.60493958T>C	836192233
X.60494086A>G	836192234
X.60494199G>A	836192235
X.60494226A>C	836192236
X.60494335T>C	836192237
X.60494691G>A	836192238
X.60494772G>T	836192239
X.60494861A>G	836192240
X.60495026C>T	836192241
X.60495088G>A	836192242
X.60495202C>G	836192243
X.60495370C>T	836192244
X.60495371A>G	836192245
X.60495593T>A	836192246
X.60495743C>T	836192247
X.60495891G>A	836192248
X.60495957A>C	836192249
X.60496165G>A	836192250
X.60496588G>C	836192251
X.60496643T>G	836192252
X.60496686G>A	836192253
X.60496891T>C	836192254
X.60496979C>T	836192255
X.60497138G>C	836192256
X.60497175G>A	836192257
X.60497462A>G	836192258
X.60497810C>G	836192259
X.60497908T>C	836192260
X.60498353A>G	836192261
X.60498479G>C	836192262
X.60498872A>T	836192263
X.60498957C>T	836192264
X.60499319A>C	836192265
X.60499353C>A	836192266
X.60499745G>T	836192267
X.60500273G>A	836192268
X.60500319G>C	836192269
X.60500872C>T	836192270
X.60500898C>T	836192271
X.60501029G>A	836192272
X.60501322C>T	836192273
X.60501753C>T	836192274
X.60502469C>A	836192275
X.60502486T>G	836192276
X.60502533T>C	836192277
X.60502577C>A	836192278
X.60502765C>T	836192279
X.60503281A>C	836192280
X.60503870A>G	836192281
X.60504224C>G	836192282
X.60504576C>A	836192283
X.60504805A>G	836192284
X.60505383G>C	836192285
X.60505485T>C	836192286
X.60505851T>C	836192287
X.60505955A>G	836192288
X.60506223T>A	836192289
X.60506336T>A	836192290
X.60506407A>G	836192291
X.60506424A>T	836192292
X.60506492G>A	836192293
X.60506567C>T	836192294
X.60506663G>A	836192295
X.60507546C>G	836192296
X.60507599A>G	836192297
X.60507722C>T	836192298
X.60508033C>G	836192299
X.60508034C>A	836192300
X.60508157T>G	836192301
X.60508655T>A	836192302
X.60508962C>T	836192303
X.60509060T>A	836192304
X.60509298A>G	836192305
X.60509385C>G	836192306
X.60509950C>T	836192307
X.60509952G>A	836192308
X.60510019A>T	836192309
X.60510183G>A	836192310
X.60510240T>G	836192311
X.60510874T>G	836192312
X.60511079G>C	836192313
X.60511250G>A	836192314
X.60511375G>A	836192315
X.60511772C>G	836192316
X.60511816G>C	836192317
X.60512967C>G	836192318
X.60512972G>A	836192319
X.60513177T>C	836192320
X.60513305A>C	836192321
X.60513454G>C	836192322
X.60513541C>T	836192323
X.60513689G>A	836192324
X.60513750C>T	836192325
X.60514002T>C	836192326
X.60514164G>A	836192327
X.60514277A>C	836192328
X.60514285T>C	836192329
X.60514299C>T	836192330
X.60514411A>G	836192331
X.60514507G>A	836192332
X.60514851C>T	836192333
X.60514984A>G	836192334
X.60515042A>G	836192335
X.60515428C>T	836192336
X.60515834T>C	836192337
X.60516820G>T	836192338
X.60516989G>C	836192339
X.60517145G>T	836192340
X.60517377C>T	836192341
X.60517473C>G	836192342
X.60517587T>G	836192343
X.60517615A>G	836192344
X.60517853A>G	836192345
X.60518647C>A	836192346
X.60519086G>A	836192347
X.60519125G>A	836192348
X.60519916C>A	836192349
X.60520134C>T	836192350
X.60520933C>T	836192351
X.60520999T>G	836192352
X.60521005C>T	836192353
X.60521059C>T	836192354
X.60521099T>G	836192355
X.60521602A>G	836192356
X.60521713G>C	836192357
X.60521813T>C	836192358
X.60522004A>G	836192359
X.60522032G>T	836192360
X.60522478C>G	836192361
X.60522651T>A	836192362
X.60522700A>G	836192363
X.60522906C>T	836192364
X.60522981G>A	836192365
X.60523421C>A	836192366
X.60524040G>A	836192367
X.60525596G>A	836192368
X.60525809G>A	836192369
X.60525877T>G	836192370
X.60526030C>T	836192371
X.60526185G>C	836192372
X.60526201G>T	836192373
X.60526501T>A	836192374
X.60526699G>A	836192375
X.60526858T>C	836192376
X.60527077C>T	836192377
X.60528284T>C	836192378
X.60528438A>C	836192379
X.60528506G>A	836192380
X.60528737T>G	836192381
X.60528749G>C	836192382
X.60528863T>C	836192383
X.60529091C>T	836192384
X.60529773C>G	836192385
X.60530240A>G	836192386
X.60530324G>A	836192387
X.60530401G>C	836192388
X.60531218C>T	836192389
X.60531219G>A	836192390
X.60531315A>T	836192391
X.60531541G>T	836192392
X.60532136T>G	836192393
X.60532909A>G	836192394
X.60533252G>A	836192395
X.60533398A>T	836192396
X.60533655C>T	836192397
X.60533800G>C	836192398
X.60534112T>A	836192399
X.60534173A>C	836192400
X.60534286C>T	836192401
X.60534840A>C	836192402
X.60534991C>T	836192403
X.60535366A>G	836192404
X.60535626T>C	836192405
X.60535711A>G	836192406
X.60536013C>A	836192407
X.60536358G>A	836192408
X.60536454G>A	836192409
X.60536513T>C	836192410
X.60536731A>G	836192411
X.60536766T>C	836192412
X.60537109A>G	836192413
X.60537120A>G	836192414
X.60537149T>C	836192415
X.60537504A>G	836192416
X.60537763A>C	836192417
X.60538409T>C	836192418
X.60538440T>C	836192419
X.60538542G>A	836192420
X.60538548T>C	836192421
X.60538750T>C	836192422
X.60539185G>A	836192423
X.60539329T>C	836192424
X.60539445A>G	836192425
X.60539703G>C	836192426
X.60539817G>A	836192427
X.60540238T>C	836192428
X.60540884T>C	836192429
X.60540940A>G	836192430
X.60540947T>C	836192431
X.60540968A>G	836192432
X.60540971T>C	836192433
X.60541788T>C	836192434
X.60541971T>C	836192435
X.60541983C>A	836192436
X.60542343G>C	836192437
X.60542399G>A	836192438
X.60542550C>T	836192439
X.60542573T>C	836192440
X.60542939G>A	836192441
X.60543076T>G	836192442
X.60543238C>A	836192443
X.60543453A>C	836192444
X.60544128T>A	836192445
X.60544242T>C	836192446
X.60544750G>T	836192447
X.60544775A>G	836192448
X.60544940A>C	836192449
X.60545375A>G	836192450
X.60545737A>G	836192451
X.60545848A>G	836192452
X.60546339C>T	836192453
X.60546984G>A	836192454
X.60547132A>T	836192455
X.60547468C>T	836192456
X.60547770A>G	836192457
X.60548152C>T	836192458
X.60548454G>C	836192459
X.60548921C>T	836192460
X.60549926A>G	836192461
X.60550705A>G	836192462
X.60550737G>A	836192463
X.60550760T>G	836192464
X.60551090A>C	836192465
X.60552022A>G	836192466
X.60552069C>G	836192467
X.60552244A>G	836192468
X.60552394C>A	836192469
X.60552821G>A	836192470
X.60552834T>A	836192471
X.60553098T>C	836192472
X.60553684C>T	836192473
X.60554803A>G	836192474
X.60555275A>G	836192475
X.60555427T>G	836192476
X.60555734G>T	836192477
X.60555944A>G	836192478
X.60556440A>G	836192479
X.60556647T>C	836192480
X.60557175T>C	836192481
X.60557566C>T	836192482
X.60557811G>C	836192483
X.60557872T>C	836192484
X.60558063T>A	836192485
X.60558122A>G	836192486
X.60558165G>A	836192487
X.60558193G>A	836192488
X.60558478C>T	836192489
X.60558903A>G	836192490
X.60558917A>G	836192491
X.60559082A>C	836192492
X.60560162C>T	836192493
X.60560612G>C	836192494
X.60561318T>A	836192495
X.60561485C>A	836192496
X.60562215C>T	836192497
X.60562973G>C	836192498
X.60565032A>G	836192499
X.60565150G>A	836192500
X.60565399C>T	836192501
X.60566541G>T	836192502
X.60567675A>C	836192503
X.60567884T>C	836192504
X.60568888A>G	836192505
X.60569172A>G	836192506
X.60569889T>C	836192507
X.60571633T>G	836192508
X.60571805C>T	836192509
X.60572893T>G	836192510
X.60572903T>C	836192511
X.60573614C>T	836192512
X.60574275T>A	836192513
X.60574332T>G	836192514
X.60574840G>A	836192515
X.60575618G>A	836192516
X.60576081T>G	836192517
X.60576321C>T	836192518
X.60577204A>G	836192519
X.60578207A>G	836192520
X.60579247A>G	836192521
X.60579430C>A	836192522
X.60579672C>T	836192523
X.60579831A>G	836192524
X.60580323A>C	836192525
X.60580340G>A	836192526
X.60580389T>A	836192527
X.60580540C>T	836192528
X.60580543C>A	836192529
X.60580784A>T	836192530
X.60581603C>G	836192531
X.60581621G>A	836192532
X.60581858C>T	836192533
X.60582468T>A	836192534
X.60582703C>T	836192535
X.60582781A>C	836192536
X.60582906T>C	836192537
X.60583565G>T	836192538
X.60583569G>A	836192539
X.60583638G>A	836192540
X.60583710A>G	836192541
X.60585218G>A	836192542
X.60585352C>T	836192543
X.60585370G>T	836192544
X.60585918A>G	836192545
X.60586821A>G	836192546
X.60587133T>C	836192547
X.60588757G>T	836192548
X.60588775G>A	836192549
X.60588928A>C	836192550
X.60588988A>G	836192551
X.60589560T>C	836192552
X.60590350T>C	836192553
X.60590549A>G	836192554
X.60591192G>C	836192555
X.60592229A>G	836192556
X.60592755T>C	836192557
X.60593380A>C	836192558
X.60593683A>C	836192559
X.60594017C>T	836192560
X.60594339A>G	836192561
X.60595828A>G	836192562
X.60595990A>G	836192563
X.60596413C>T	836192564
X.60596701C>T	836192565
X.60598154A>T	836192566
X.60598836A>G	836192567
X.60599275G>A	836192568
X.60599322A>G	836192569
X.60600330T>G	836192570
X.60601107A>T	836192571
X.60601116T>G	836192572
X.60601235A>G	836192573
X.60601529C>A	836192574
X.60601661T>C	836192575
X.60601696T>G	836192576
X.60602853T>C	836192577
X.60603200G>A	836192578
X.60603208G>T	836192579
X.60604480A>C	836192580
X.60605190A>G	836192581
X.60605587T>C	836192582
X.60605744A>T	836192583
X.60605870T>C	836192584
X.60606524A>G	836192585
X.60606797T>C	836192586
X.60607430A>G	836192587
X.60607471C>A	836192588
X.60608402T>C	836192589
X.60609308G>T	836192590
X.60609431C>A	836192591
X.60609655A>G	836192592
X.60609721T>C	836192593
X.60610242T>C	836192594
X.60610758A>G	836192595
X.60612087T>C	836192596
X.60612115A>C	836192597
X.60612320T>C	836192598
X.60612939G>C	836192599
X.60613203G>A	836192600
X.60614316A>G	836192601
X.60614750A>G	836192602
X.60615190G>A	836192603
X.60615793G>A	836192604
X.60617013T>G	836192605
X.60617131C>A	836192606
X.60617206G>A	836192607
X.60617293C>A	836192608
X.60617915T>G	836192609
X.60618186T>G	836192610
X.60618285T>C	836192611
X.60619414A>G	836192612
X.60619786T>C	836192613
X.60619844C>G	836192614
X.60620394A>G	836192615
X.60621044T>C	836192616
X.60621251C>G	836192617
X.60621528T>C	836192618
X.60621591G>A	836192619
X.60621604C>T	836192620
X.60621772G>A	836192621
X.60623201C>T	836192622
X.60623552T>C	836192623
X.60623860A>G	836192624
X.60623947T>C	836192625
X.60623994G>C	836192626
X.60625496T>C	836192627
X.60625556G>A	836192628
X.60625685G>C	836192629
X.60626071A>C	836192630
X.60626236A>T	836192631
X.60627424T>C	836192632
X.60627731T>G	836192633
X.60627736A>C	836192634
X.60627967C>T	836192635
X.60627968G>A	836192636
X.60628122T>G	836192637
X.60628182C>T	836192638
X.60628377T>G	836192639
X.60628407T>C	836192640
X.60628447T>C	836192641
X.60629281T>C	836192642
X.60629755A>G	836192643
X.60630521A>C	836192644
X.60631115T>C	836192645
X.60632781T>G	836192646
X.60632818T>C	836192647
X.60632961T>C	836192648
X.60633022G>A	836192649
X.60633788G>A	836192650
X.60633813T>C	836192651
X.60633822G>C	836192652
X.60634389G>A	836192653
X.60635076A>C	836192654
X.60636092G>A	836192655
X.60636457G>A	836192656
X.60637383A>G	836192657
X.60637725G>C	836192658
X.60638458C>T	836192659
X.60639194T>A	836192660
X.60639413G>C	836192661
X.60639791G>A	836192662
X.60639846G>A	836192663
X.60640224T>C	836192664
X.60640826A>G	836192665
X.60642219A>G	836192666
X.60642699A>C	836192667
X.60642729T>G	836192668
X.60642740A>G	836192669
X.60643237T>A	836192670
X.60643326T>G	836192671
X.60643396A>G	836192672
X.60644054G>A	836192673
X.60644447G>T	836192674
X.60644510G>C	836192675
X.60644800A>G	836192676
X.60645261A>G	836192677
X.60645485A>G	836192678
X.60645940T>C	836192679
X.60646046A>G	836192680
X.60646644G>A	836192681
X.60646681A>C	836192682
X.60647325A>G	836192683
X.60647680A>G	836192684
X.60647970G>C	836192685
X.60648654A>G	836192686
X.60648878G>A	836192687
X.60649079C>A	836192688
X.60650099A>C	836192689
X.60650861A>C	836192690
X.60651150A>T	836192691
X.60651337G>A	836192692
X.60652010T>C	836192693
X.60652457A>G	836192694
X.60652763T>C	836192695
X.60653044A>G	836192696
X.60653574C>A	836192697
X.60653815T>C	836192698
X.60653929T>C	836192699
X.60654060T>A	836192700
X.60654083C>G	836192701
X.60654399C>A	836192702
X.60654582G>A	836192703
X.60654662T>C	836192704
X.60654665C>A	836192705
X.60654820A>C	836192706
X.60654938A>G	836192707
X.60655167A>G	836192708
X.60655261A>G	836192709
X.60655515T>C	836192710
X.60656061T>C	836192711
X.60656167G>T	836192712
X.60656181A>G	836192713
X.60657137A>G	836192714
X.60657739T>C	836192715
X.60657861A>G	836192716
X.60657913T>C	836192717
X.60659149T>G	836192718
X.60659458A>G	836192719
X.60659474T>A	836192720
X.60659716T>C	836192721
X.60661266G>C	836192722
X.60661593G>A	836192723
X.60662379A>G	836192724
X.60663690G>A	836192725
X.60663933G>A	836192726
X.60665060C>A	836192727
X.60665064G>T	836192728
X.60665093G>A	836192729
X.60665099A>G	836192730
X.60665102A>T	836192731
X.60665113C>G	836192732
X.60665116T>G	836192733
X.60665120A>G	836192734
X.60665181T>C	836192735
X.60665329A>C	836192736
X.60665658A>G	836192737
X.60666102A>C	836192738
X.60666568G>A	836192739
X.60666953G>A	836192740
X.60667067A>G	836192741
X.60667175A>G	836192742
X.60667442G>T	836192743
X.60667689C>A	836192744
X.60667718C>T	836192745
X.60668239T>C	836192746
X.60668283C>T	836192747
X.60668947C>T	836192748
X.60669104T>C	836192749
X.60669263A>G	836192750
X.60669326G>A	836192751
X.60669375T>C	836192752
X.60669414A>G	836192753
X.60669782G>C	836192754
X.60669932C>A	836192755
X.60670014C>T	836192756
X.60670904T>A	836192757
X.60670916G>C	836192758
X.60670922T>A	836192759
X.60671319T>C	836192760
X.60671410C>T	836192761
X.60671573A>T	836192762
X.60671989A>G	836192763
X.60672311A>G	836192764
X.60672357T>G	836192765
X.60672380T>G	836192766
X.60672738A>G	836192767
X.60672922G>A	836192768
X.60672976G>A	836192769
X.60672985T>G	836192770
X.60673252A>G	836192771
X.60673318G>T	836192772
X.60673355G>T	836192773
X.60673907T>A	836192774
X.60674171A>C	836192775
X.60674728T>C	836192776
X.60674729G>A	836192777
X.60674737T>G	836192778
X.60674768G>A	836192779
X.60674882C>A	836192780
X.60675017A>G	836192781
X.60675092G>A	836192782
X.60675509A>T	836192783
X.60675935T>C	836192784
X.60675942A>G	836192785
X.60676034G>T	836192786
X.60676079A>G	836192787
X.60676103C>T	836192788
X.60676430G>A	836192789
X.60676438G>A	836192790
X.60676473A>G	836192791
X.60676992T>G	836192792
X.60677024C>G	836192793
X.60677105T>A	836192794
X.60677145G>T	836192795
X.60677188G>C	836192796
X.60677279G>C	836192797
X.60677290T>A	836192798
X.60677351T>C	836192799
X.60677447T>C	836192800
X.60677465A>T	836192801
X.60677468T>C	836192802
X.60677486C>T	836192803
X.60677569A>C	836192804
X.60677803A>G	836192805
X.60677984G>A	836192806
X.60678053G>A	836192807
X.60678064T>C	836192808
X.60678158G>A	836192809
X.60678287G>A	836192810
X.60678325A>G	836192811
X.60678389C>T	836192812
X.60678491T>C	836192813
X.60678495T>C	836192814
X.60678560G>A	836192815
X.60678623T>C	836192816
X.60678670A>G	836192817
X.60678848T>C	836192818
X.60678932T>C	836192819
X.60679115G>T	836192820
X.60679166G>A	836192821
X.60679441T>G	836192822
X.60679494A>G	836192823
X.60679567C>A	836192824
X.60679921C>T	836192825
X.60679974T>C	836192826
X.60680011T>C	836192827
X.60680018C>T	836192828
X.60680023G>A	836192829
X.60680025T>C	836192830
X.60680027G>C	836192831
X.60680028A>G	836192832
X.60680261T>C	836192833
X.60680310A>G	836192834
X.60680313T>G	836192835
X.60680401C>T	836192836
X.60680476C>G	836192837
X.60680485C>T	836192838
X.60680905G>A	836192839
X.60681215G>A	836192840
X.60681289C>A	836192841
X.60681557C>A	836192842
X.60681817A>G	836192843
X.60681907A>C	836192844
X.60682347C>T	836192845
X.60682746C>T	836192846
X.60682919C>T	836192847
X.60683088A>C	836192848
X.60683386A>G	836192849
X.60683500A>G	836192850
X.60683586G>T	836192851
X.60684084T>C	836192852
X.60684183G>A	836192853
X.60684533T>G	836192854
X.60684732C>T	836192855
X.60685180A>G	836192856
X.60685228T>C	836192857
X.60685596T>C	836192858
X.60685737A>G	836192859
X.60686033G>T	836192860
X.60686272T>C	836192861
X.60686326A>C	836192862
X.60686710A>G	836192863
X.60686870G>A	836192864
X.60686946A>G	836192865
X.60687063C>T	836192866
X.60687173C>T	836192867
X.60687311C>T	836192868
X.60687339A>G	836192869
X.60687368C>A	836192870
X.60687474C>T	836192871
X.60687495G>A	836192872
X.60687536G>C	836192873
X.60687795G>T	836192874
X.60688023G>C	836192875
X.60688360A>G	836192876
X.60688557C>G	836192877
X.60688971G>A	836192878
X.60689713G>A	836192879
X.60689715T>C	836192880
X.60690055A>G	836192881
X.60690876T>C	836192882
X.60691460T>G	836192883
X.60691613G>A	836192884
X.60691646G>A	836192885
X.60691736C>T	836192886
X.60692362G>A	836192887
X.60692389T>A	836192888
X.60692910G>A	836192889
X.60693235A>G	836192890
X.60693619T>G	836192891
X.60694184A>C	836192892
X.60694328A>G	836192893
X.60694494A>C	836192894
X.60695313C>T	836192895
X.60695598A>C	836192896
X.60696007C>T	836192897
X.60696322A>G	836192898
X.60697061C>G	836192899
X.60697303A>C	836192900
X.60697387A>G	836192901
X.60698248G>A	836192902
X.60698273G>T	836192903
X.60698397A>G	836192904
X.60698734A>G	836192905
X.60699090C>T	836192906
X.60699348G>A	836192907
X.60699438C>A	836192908
X.60700463C>G	836192909
X.60700488G>A	836192910
X.60700528C>T	836192911
X.60700909T>C	836192912
X.60701017C>A	836192913
X.60701145A>G	836192914
X.60702684C>G	836192915
X.60702778G>A	836192916
X.60702823C>A	836192917
X.60703707G>A	836192918
X.60704648C>T	836192919
X.60704761C>T	836192920
X.60704842C>T	836192921
X.60705652G>T	836192922
X.60705713T>C	836192923
X.60705851A>G	836192924
X.60705925C>T	836192925
X.60705933A>G	836192926
X.60706116A>G	836192927
X.60706227T>C	836192928
X.60706286G>A	836192929
X.60706877A>G	836192930
X.60707890C>T	836192931
X.60707899G>T	836192932
X.60707960C>T	836192933
X.60707968A>G	836192934
X.60708273G>A	836192935
X.60708398A>G	836192936
X.60708486C>T	836192937
X.60708687C>T	836192938
X.60708707A>G	836192939
X.60708752T>C	836192940
X.60708936T>C	836192941
X.60709422T>A	836192942
X.60709572C>T	836192943
X.60709630C>T	836192944
X.60709649T>C	836192945
X.60709833G>A	836192946
X.60709962T>C	836192947
X.60710093C>T	836192948
X.60710149C>G	836192949
X.60710303G>T	836192950
X.60710985G>A	836192951
X.60710998T>G	836192952
X.60711002T>C	836192953
X.60711078A>G	836192954
X.60711339C>T	836192955
X.60711341G>A	836192956
X.60711444A>G	836192957
X.60711577T>C	836192958
X.60711629T>C	836192959
X.60711667T>C	836192960
X.60711676G>A	836192961
X.60711833T>C	836192962
X.60711876G>A	836192963
X.60711918C>A	836192964
X.60712082C>A	836192965
X.60712221C>T	836192966
X.60712223G>A	836192967
X.60712637A>G	836192968
X.60712685A>G	836192969
X.60712842G>A	836192970
X.60712865G>A	836192971
X.60712991G>A	836192972
X.60713071T>C	836192973
X.60713116T>C	836192974
X.60713371A>G	836192975
X.60713401G>A	836192976
X.60713488A>G	836192977
X.60713757C>T	836192978
X.60713919T>C	836192979
X.60714033A>C	836192980
X.60714155C>T	836192981
X.60714423G>A	836192982
X.60714709G>A	836192983
X.60714899G>C	836192984
X.60715081G>T	836192985
X.60715446C>T	836192986
X.60715803C>T	836192987
X.60716238C>G	836192988
X.60716305G>A	836192989
X.60716465T>G	836192990
X.60716472C>T	836192991
X.60716530T>G	836192992
X.60716560A>G	836192993
X.60716706G>T	836192994
X.60716790A>G	836192995
X.60716799T>A	836192996
X.60717056A>G	836192997
X.60717297T>G	836192998
X.60718129C>A	836192999
X.60719464G>T	836193000
X.60719568C>T	836193001
X.60719981G>A	836193002
X.60720342C>T	836193003
X.60720354G>A	836193004
X.60721077C>T	836193005
X.60721399C>T	836193006
X.60721434G>T	836193007
X.60721590A>T	836193008
X.60721716A>G	836193009
X.60723646A>G	836193010
X.60723821C>A	836193011
X.60723831G>A	836193012
X.60725143C>A	836193013
X.60725210A>G	836193014
X.60725301G>A	836193015
X.60725389A>G	836193016
X.60725417T>C	836193017
X.60725438C>T	836193018
X.60725605T>C	836193019
X.60725809C>T	836193020
X.60725892A>G	836193021
X.60726205T>A	836193022
X.60726343A>T	836193023
X.60726458G>A	836193024
X.60727010G>T	836193025
X.60727078T>C	836193026
X.60727183A>G	836193027
X.60727299C>T	836193028
X.60727352A>G	836193029
X.60727394A>G	836193030
X.60727813T>C	836193031
X.60727862C>T	836193032
X.60728035A>G	836193033
X.60728041T>C	836193034
X.60728078C>T	836193035
X.60728232C>T	836193036
X.60728264G>A	836193037
X.60728318C>G	836193038
X.60728433C>A	836193039
X.60728498G>C	836193040
X.60728637G>A	836193041
X.60728729T>C	836193042
X.60728766T>C	836193043
X.60728773T>C	836193044
X.60728797A>G	836193045
X.60728814A>C	836193046
X.60728871T>C	836193047
X.60729046A>C	836193048
X.60729261C>T	836193049
X.60729407T>C	836193050
X.60729542A>G	836193051
X.60730000T>C	836193052
X.60730061G>A	836193053
X.60730071A>G	836193054
X.60730112C>T	836193055
X.60730113G>A	836193056
X.60730280T>A	836193057
X.60730524T>C	836193058
X.60730540A>G	836193059
X.60730601A>T	836193060
X.60730693C>T	836193061
X.60730926T>A	836193062
X.60731077A>G	836193063
X.60731082G>T	836193064
X.60731230C>T	836193065
X.60731517T>C	836193066
X.60731877G>A	836193067
X.60732029T>C	836193068
X.60732233G>C	836193069
X.60732359A>G	836193070
X.60732499G>A	836193071
X.60732502A>G	836193072
X.60732516G>A	836193073
X.60732520C>G	836193074
X.60732632G>A	836193075
X.60732666A>T	836193076
X.60733059G>A	836193077
X.60733134T>C	836193078
X.60733351G>A	836193079
X.60733492T>C	836193080
X.60733594T>C	836193081
X.60733704T>C	836193082
X.60733759C>A	836193083
X.60733923C>T	836193084
X.60733945G>A	836193085
X.60733964C>T	836193086
X.60734162A>G	836193087
X.60734210G>A	836193088
X.60734262A>G	836193089
X.60734265A>C	836193090
X.60734396G>T	836193091
X.60734424A>G	836193092
X.60734502G>A	836193093
X.60734508C>T	836193094
X.60734531A>G	836193095
X.60734576G>A	836193096
X.60734804T>A	836193097
X.60734844A>G	836193098
X.60735061C>T	836193099
X.60735529A>G	836193100
X.60735706T>C	836193101
X.60736166A>G	836193102
X.60736283G>A	836193103
X.60736285G>A	836193104
X.60737356G>C	836193105
X.60737451T>C	836193106
X.60737869T>C	836193107
X.60738100G>A	836193108
X.60738157T>C	836193109
X.60738214C>T	836193110
X.60738448C>T	836193111
X.60738581T>C	836193112
X.60738585G>A	836193113
X.60738666G>A	836193114
X.60738912T>G	836193115
X.60739084G>A	836193116
X.60739172A>G	836193117
X.60739369C>T	836193118
X.60739442C>T	836193119
X.60740400G>A	836193120
X.60740612A>G	836193121
X.60740624G>A	836193122
X.60740652A>G	836193123
X.60740689A>G	836193124
X.60741023C>T	836193125
X.60741089C>G	836193126
X.60741141T>C	836193127
X.60741535A>G	836193128
X.60741660G>A	836193129
X.60741895G>A	836193130
X.60742038C>G	836193131
X.60742085T>C	836193132
X.60742107G>A	836193133
X.60742154G>A	836193134
X.60742330G>C	836193135
X.60742607A>G	836193136
X.60742630G>T	836193137
X.60742633C>T	836193138
X.60742982C>G	836193139
X.60743107A>G	836193140
X.60743405G>A	836193141
X.60743520T>A	836193142
X.60743821C>G	836193143
X.60743825A>G	836193144
X.60743961T>A	836193145
X.60744114A>G	836193146
X.60744213T>G	836193147
X.60744446A>G	836193148
X.60744773T>G	836193149
X.60745224G>A	836193150
X.60745260G>A	836193151
X.60745605T>C	836193152
X.60745714G>T	836193153
X.60745740T>A	836193154
X.60745786T>G	836193155
X.60746024T>G	836193156
X.60746058G>A	836193157
X.60746213A>C	836193158
X.60746624C>T	836193159
X.60746931T>C	836193160
X.60746940C>T	836193161
X.60747227G>A	836193162
X.60747233G>A	836193163
X.60747404C>T	836193164
X.60747600A>G	836193165
X.60747800C>T	836193166
X.60748304T>C	836193167
X.60748437C>T	836193168
X.60748536T>G	836193169
X.60748596T>C	836193170
X.60748815G>C	836193171
X.60748832A>G	836193172
X.60748900A>G	836193173
X.60750152T>A	836193174
X.60750274A>G	836193175
X.60750360A>G	836193176
X.60750616A>G	836193177
X.60750991C>A	836193178
X.60751035A>G	836193179
X.60751207G>T	836193180
X.60751248A>G	836193181
X.60751555T>C	836193182
X.60752020G>A	836193183
X.60752028G>A	836193184
X.60752124A>C	836193185
X.60752464C>A	836193186
X.60752801G>A	836193187
X.60753130A>T	836193188
X.60753394A>G	836193189
X.60753699C>T	836193190
X.60753776A>C	836193191
X.60753837C>T	836193192
X.60753847C>G	836193193
X.60753854C>T	836193194
X.60753920T>C	836193195
X.60753934T>A	836193196
X.60753980A>G	836193197
X.60754180G>A	836193198
X.60754533C>T	836193199
X.60754668T>C	836193200
X.60754784T>C	836193201
X.60754802T>C	836193202
X.60755253A>G	836193203
X.60755263C>T	836193204
X.60755312C>G	836193205
X.60755460C>T	836193206
X.60755519A>G	836193207
X.60755521G>T	836193208
X.60756017C>T	836193209
X.60756112T>C	836193210
X.60756159T>C	836193211
X.60756461T>A	836193212
X.60756692G>C	836193213
X.60756716T>C	836193214
X.60757029G>T	836193215
X.60757142A>C	836193216
X.60757271C>T	836193217
X.60757415G>T	836193218
X.60757553G>A	836193219
X.60757577C>G	836193220
X.60757723A>G	836193221
X.60757777A>G	836193222
X.60757781C>T	836193223
X.60757792A>G	836193224
X.60757952A>G	836193225
X.60757974T>C	836193226
X.60757995T>C	836193227
X.60758158A>G	836193228
X.60758238A>G	836193229
X.60758335G>A	836193230
X.60758341A>T	836193231
X.60758804T>G	836193232
X.60758822A>G	836193233
X.60758836G>T	836193234
X.60758846G>C	836193235
X.60759279A>T	836193236
X.60760115C>T	836193237
X.60760419G>A	836193238
X.60760690A>G	836193239
X.60760739G>A	836193240
X.60760794C>G	836193241
X.60760936T>A	836193242
X.60761087G>A	836193243
X.60761099A>G	836193244
X.60761149G>C	836193245
X.60761418C>T	836193246
X.60761593G>A	836193247
X.60762029C>T	836193248
X.60762362A>G	836193249
X.60762862T>A	836193250
X.60763117T>A	836193251
X.60763257T>C	836193252
X.60763394T>A	836193253
X.60763445A>T	836193254
X.60763477G>A	836193255
X.60763537T>C	836193256
X.60763743G>A	836193257
X.60763756A>T	836193258
X.60763791C>T	836193259
X.60763857G>A	836193260
X.60763973G>C	836193261
X.60764133G>A	836193262
X.60764263A>G	836193263
X.60764380C>A	836193264
X.60764606T>C	836193265
X.60764611T>C	836193266
X.60764664C>T	836193267
X.60764742A>G	836193268
X.60764883T>C	836193269
X.60764931T>G	836193270
X.60764934C>A	836193271
X.60765032T>A	836193272
X.60765084T>C	836193273
X.60765159C>T	836193274
X.60765196A>G	836193275
X.60765321A>C	836193276
X.60765342A>G	836193277
X.60765752A>G	836193278
X.60765807C>G	836193279
X.60766255A>T	836193280
X.60766324T>C	836193281
X.60766406G>A	836193282
X.60766982C>T	836193283
X.60767077G>T	836193284
X.60767275G>A	836193285
X.60767416G>A	836193286
X.60767895G>A	836193287
X.60767999G>A	836193288
X.60768076C>A	836193289
X.60769139T>C	836193290
X.60769270C>T	836193291
X.60769316G>A	836193292
X.60769932A>G	836193293
X.60770068G>A	836193294
X.60770074A>G	836193295
X.60771484T>C	836193296
X.60771698C>T	836193297
X.60771935A>G	836193298
X.60772086T>C	836193299
X.60772326A>C	836193300
X.60772464T>G	836193301
X.60772742G>C	836193302
X.60773230A>G	836193303
X.60773573C>T	836193304
X.60773611A>C	836193305
X.60773739A>G	836193306
X.60773921G>A	836193307
X.60773945A>G	836193308
X.60774502A>G	836193309
X.60774861C>T	836193310
X.60775444A>G	836193311
X.60776087G>C	836193312
X.60777444A>G	836193313
X.60777598T>C	836193314
X.60778547A>G	836193315
X.60778641A>G	836193316
X.60779173A>C	836193317
X.60779856T>A	836193318
X.60780069T>C	836193319
X.60781703A>G	836193320
X.60781899T>A	836193321
X.60782459G>A	836193322
X.60782955A>G	836193323
X.60782982C>T	836193324
X.60783265A>G	836193325
X.60784318C>A	836193326
X.60785046T>C	836193327
X.60785793T>C	836193328
X.60786897T>G	836193329
X.60786920T>G	836193330
X.60787856C>T	836193331
X.60787904A>G	836193332
X.60788042T>A	836193333
X.60788163G>T	836193334
X.60788175A>G	836193335
X.60788206A>C	836193336
X.60788250T>G	836193337
X.60788255T>G	836193338
X.60789405A>G	836193339
X.60789470C>T	836193340
X.60790450C>T	836193341
X.60790506G>A	836193342
X.60790767T>C	836193343
X.60791148G>T	836193344
X.60791807G>A	836193345
X.60791816C>T	836193346
X.60792360T>G	836193347
X.60792387T>G	836193348
X.60793395C>G	836193349
X.60794099A>G	836193350
X.60794868C>T	836193351
X.60795223A>G	836193352
X.60795425G>T	836193353
X.60796582G>A	836193354
X.60797236G>A	836193355
X.60797501G>A	836193356
X.60797687G>A	836193357
X.60798180C>T	836193358
X.60798597C>G	836193359
X.60799044G>A	836193360
X.60799131A>G	836193361
X.60799181C>G	836193362
X.60800322G>A	836193363
X.60800893G>C	836193364
X.60802021A>G	836193365
X.60802053A>G	836193366
X.60802830A>T	836193367
X.60803442G>A	836193368
X.60804771G>A	836193369
X.60805315T>C	836193370
X.60810302C>T	836193371
X.60810481C>T	836193372
X.60810544G>A	836193373
X.60810832G>A	836193374
X.60811192A>G	836193375
X.60813601A>G	836193376
X.60813942A>G	836193377
X.60814260C>T	836193378
X.60814575A>G	836193379
X.60815085G>A	836193380
X.60816028A>T	836193381
X.60816284A>G	836193382
X.60818463G>A	836193383
X.60819636A>G	836193384
X.60820195T>C	836193385
X.60820630T>C	836193386
X.60820867G>A	836193387
X.60821738A>C	836193388
X.60821793C>T	836193389
X.60822883A>G	836193390
X.60824052A>C	836193391
X.60824553T>G	836193392
X.60825295C>G	836193393
X.60825418C>T	836193394
X.60825560G>T	836193395
X.60827280C>A	836193396
X.60828555A>G	836193397
X.60830682C>T	836193398
X.60830832G>A	836193399
X.60831134A>G	836193400
X.60831160T>A	836193401
X.60832448G>A	836193402
X.60833642A>G	836193403
X.60833666G>C	836193404
X.60833996A>T	836193405
X.60838097G>A	836193406
X.60843647G>A	836193407
X.60843746G>A	836193408
X.60844431C>T	836193409
X.60844635A>G	836193410
X.60845939G>A	836193411
X.60850499G>T	836193412
X.60851594G>A	836193413
X.60852225T>G	836193414
X.60852264G>T	836193415
X.60852769G>A	836193416
X.60852843C>T	836193417
X.60856696A>G	836193418
X.60856901C>T	836193419
X.60859253C>A	836193420
X.60859874T>C	836193421
X.60860143A>T	836193422
X.60860700T>C	836193423
X.60860746A>G	836193424
X.60860811G>A	836193425
X.60861314C>T	836193426
X.60861355T>C	836193427
X.60861593T>C	836193428
X.60861702G>A	836193429
X.60861750A>G	836193430
X.60861839G>A	836193431
X.60861840C>A	836193432
X.60862380G>A	836193433
X.60862518T>C	836193434
X.60864227C>G	836193435
X.60867838T>C	836193436
X.60868081G>A	836193437
X.60869303T>A	836193438
X.60870393C>T	836193439
X.60870449G>A	836193440
X.60870477G>A	836193441
X.60872185C>T	836193442
X.60872472T>C	836193443
X.60872787C>T	836193444
X.60873098C>G	836193445
X.60873129C>T	836193446
X.60873420G>C	836193447
X.60873774G>A	836193448
X.60873868G>A	836193449
X.60874009G>C	836193450
X.60876657C>T	836193451
X.60876900G>C	836193452
X.60878291A>T	836193453
X.60878981A>T	836193454
X.60878991C>T	836193455
X.60878999A>G	836193456
X.60879001C>T	836193457
X.60879022T>C	836193458
X.60879026T>C	836193459
X.60879031T>C	836193460
X.60880312G>C	836193461
X.60880893G>A	836193462
X.60881748C>G	836193463
X.60885108C>A	836193464
X.60885192G>T	836193465
X.60886102G>C	836193466
X.60886337A>T	836193467
X.60886469T>C	836193468
X.60886969G>T	836193469
X.60888306T>C	836193470
X.60888723C>T	836193471
X.60888862G>A	836193472
X.60890181A>G	836193473
X.60890290G>A	836193474
X.60890868G>T	836193475
X.60892124T>C	836193476
X.60892761G>T	836193477
X.60893281G>T	836193478
X.60897088C>T	836193479
X.60897211T>C	836193480
X.60897468T>C	836193481
X.60897754C>T	836193482
X.60900907T>C	836193483
X.60901197C>T	836193484
X.60901445C>G	836193485
X.60901529A>T	836193486
X.60901594G>A	836193487
X.60901739A>T	836193488
X.60902513A>G	836193489
X.60902535T>C	836193490
X.60902577T>C	836193491
X.60903121A>T	836193492
X.60903517T>C	836193493
X.60903568C>A	836193494
X.60903988A>G	836193495
X.60904019A>G	836193496
X.60904041C>T	836193497
X.60904426A>G	836193498
X.60904664C>T	836193499
X.60904810A>G	836193500
X.60905064G>A	836193501
X.60905205G>C	836193502
X.60906523G>A	836193503
X.60906824C>T	836193504
X.60907699G>A	836193505
X.60907825A>G	836193506
X.60907921C>T	836193507
X.60908317A>G	836193508
X.60908797C>A	836193509
X.60908880C>A	836193510
X.60908950A>C	836193511
X.60909014T>G	836193512
X.60911134C>T	836193513
X.60911173T>C	836193514
X.60911697C>G	836193515
X.60912484A>G	836193516
X.60912687C>A	836193517
X.60913118A>G	836193518
X.60913287T>C	836193519
X.60913907T>C	836193520
X.60913908G>T	836193521
X.60914336A>T	836193522
X.60914754G>C	836193523
X.60914959G>T	836193524
X.60914968T>G	836193525
X.60915264G>T	836193526
X.60915342A>G	836193527
X.60915416G>T	836193528
X.60915494G>A	836193529
X.60915700C>T	836193530
X.60915777A>G	836193531
X.60915910G>C	836193532
X.60916381C>T	836193533
X.60916395T>G	836193534
X.60916525A>T	836193535
X.60916545C>T	836193536
X.60916624T>G	836193537
X.60916651A>G	836193538
X.60916870T>C	836193539
X.60916942C>A	836193540
X.60916980C>A	836193541
X.60916984G>A	836193542
X.60916996G>A	836193543
X.60917076C>G	836193544
X.60917199A>G	836193545
X.60918212G>A	836193546
X.60918534A>G	836193547
X.60918661C>T	836193548
X.60918732A>G	836193549
X.60918785A>G	836193550
X.60918936T>G	836193551
X.60918953A>T	836193552
X.60919131C>A	836193553
X.60919240A>C	836193554
X.60919376G>C	836193555
X.60919677A>G	836193556
X.60919691C>T	836193557
X.60919745C>G	836193558
X.60920504C>T	836193559
X.60920571G>C	836193560
X.60920674G>A	836193561
X.60920800G>A	836193562
X.60920907T>C	836193563
X.60921018G>A	836193564
X.60921055C>T	836193565
X.60921108G>A	836193566
X.60921242T>C	836193567
X.60921244A>C	836193568
X.60921322C>A	836193569
X.60921611A>C	836193570
X.60921696G>C	836193571
X.60921794A>G	836193572
X.60921889T>C	836193573
X.60921943T>C	836193574
X.60922520A>G	836193575
X.60922566G>A	836193576
X.60922789C>G	836193577
X.60923124G>T	836193578
X.60923383A>C	836193579
X.60923600G>C	836193580
X.60923627G>A	836193581
X.60924143G>A	836193582
X.60924514G>A	836193583
X.60925008C>T	836193584
X.60925198C>G	836193585
X.60925287C>T	836193586
X.60925487A>G	836193587
X.60926213G>A	836193588
X.60927318C>T	836193589
X.60928092A>G	836193590
X.60928305C>G	836193591
X.60929068G>A	836193592
X.60929487C>T	836193593
X.60930368A>G	836193594
X.60931595C>A	836193595
X.60932241C>G	836193596
X.60932384C>T	836193597
X.60932980T>C	836193598
X.60933442C>A	836193599
X.60933482G>A	836193600
X.60934016T>C	836193601
X.60935811C>A	836193602
X.60935859G>A	836193603
X.60936489C>T	836193604
X.60936510G>A	836193605
X.60936661T>A	836193606
X.60937004A>C	836193607
X.60937491C>T	836193608
X.60938643C>G	836193609
X.60939263C>G	836193610
X.60939382G>A	836193611
X.60939402T>C	836193612
X.60940471G>C	836193613
X.60940802G>A	836193614
X.60941226G>T	836193615
X.60943036A>G	836193616
X.60943710C>G	836193617
X.60943730C>T	836193618
X.60944189G>A	836193619
X.60944547C>G	836193620
X.60945005T>G	836193621
X.60945094C>T	836193622
X.60945178G>A	836193623
X.60945760C>T	836193624
X.60945869A>G	836193625
X.60946512C>A	836193626
X.60946830A>C	836193627
X.60946972T>C	836193628
X.60947292T>C	836193629
X.60947403A>G	836193630
X.60947546G>T	836193631
X.60947863A>G	836193632
X.60948317G>A	836193633
X.60948381A>G	836193634
X.60948705T>C	836193635
X.60948964T>C	836193636
X.60948972T>C	836193637
X.60949354G>A	836193638
X.60949386T>C	836193639
X.60949693T>C	836193640
X.60949721G>A	836193641
X.60949949C>T	836193642
X.60950074T>C	836193643
X.60951355T>C	836193644
X.60951366T>C	836193645
X.60952785T>C	836193646
X.60953355T>C	836193647
X.60954915T>C	836193648
X.60955476T>C	836193649
X.60955909T>C	836193650
X.60956035A>C	836193651
X.60956245T>C	836193652
X.60956703C>T	836193653
X.60956874A>G	836193654
X.60957695A>T	836193655
X.60958338T>C	836193656
X.60959515G>C	836193657
X.60960314G>T	836193658
X.60960400C>T	836193659
X.60960580A>G	836193660
X.60960980T>C	836193661
X.60960989G>A	836193662
X.60961796G>C	836193663
X.60961864G>A	836193664
X.60962650T>C	836193665
X.60962672A>T	836193666
X.60963928A>T	836193667
X.60963949T>C	836193668
X.60963954C>T	836193669
X.60964342A>G	836193670
X.60964631T>G	836193671
X.60965248G>A	836193672
X.60965398G>A	836193673
X.60966238G>A	836193674
X.60966294A>G	836193675
X.60967808A>C	836193676
X.60967826T>C	836193677
X.60967842C>A	836193678
X.60967845A>T	836193679
X.60968087C>T	836193680
X.60968240C>T	836193681
X.60968298G>C	836193682
X.60968685T>C	836193683
X.60969569A>G	836193684
X.60969905G>A	836193685
X.60970119T>C	836193686
X.60970179A>C	836193687
X.60970193T>C	836193688
X.60970789G>A	836193689
X.60971395T>C	836193690
X.60971453C>T	836193691
X.60971605T>A	836193692
X.60972154G>C	836193693
X.60972865C>A	836193694
X.60973602G>A	836193695
X.60973788A>C	836193696
X.60973853G>T	836193697
X.60975136A>G	836193698
X.60975478G>A	836193699
X.60975912A>G	836193700
X.60976874G>T	836193701
X.60976891G>A	836193702
X.60976947C>T	836193703
X.60977023T>C	836193704
X.60977158C>A	836193705
X.60977289A>C	836193706
X.60977349C>T	836193707
X.60977964T>G	836193708
X.60978010C>T	836193709
X.60978042C>T	836193710
X.60978086A>G	836193711
X.60978401A>G	836193712
X.60978587G>A	836193713
X.60979057A>G	836193714
X.60979182C>T	836193715
X.60979197A>G	836193716
X.60979385G>A	836193717
X.60979682C>A	836193718
X.60979759C>T	836193719
X.60980010C>A	836193720
X.60980317A>G	836193721
X.60981328T>G	836193722
X.60981444A>G	836193723
X.60981925T>G	836193724
X.60981948A>C	836193725
X.60982382G>T	836193726
X.60982433A>C	836193727
X.60982715T>C	836193728
X.60983466G>A	836193729
X.60983561T>A	836193730
X.60983673C>T	836193731
X.60983852T>G	836193732
X.60984512T>C	836193733
X.60984537A>G	836193734
X.60985114G>A	836193735
X.60985749C>T	836193736
X.60986444T>C	836193737
X.60986623T>C	836193738
X.60986669A>G	836193739
X.60986692A>G	836193740
X.60987017C>T	836193741
X.60987487A>G	836193742
X.60987888T>C	836193743
X.60988139C>T	836193744
X.60988225A>G	836193745
X.60988370G>A	836193746
X.60988585C>T	836193747
X.60988651T>A	836193748
X.60988719G>A	836193749
X.60988771T>C	836193750
X.60988977C>A	836193751
X.60989017C>G	836193752
X.60989084A>G	836193753
X.60989145A>G	836193754
X.60989828A>G	836193755
X.60990323C>T	836193756
X.60990727T>C	836193757
X.60990771A>G	836193758
X.60990872G>A	836193759
X.60990932T>C	836193760
X.60991480C>T	836193761
X.60991715G>A	836193762
X.60991882T>G	836193763
X.60992052A>T	836193764
X.60992091C>T	836193765
X.60992453A>T	836193766
X.60992709A>G	836193767
X.60993145T>A	836193768
X.60993447G>A	836193769
X.60993794C>G	836193770
X.60994713C>T	836193771
X.60995225C>T	836193772
X.60995698T>G	836193773
X.60995716G>A	836193774
X.60996086G>A	836193775
X.60996270T>G	836193776
X.60996698G>T	836193777
X.60997038G>A	836193778
X.60997115A>C	836193779
X.60997139C>T	836193780
X.60997422G>A	836193781
X.60997752G>A	836193782
X.60997837C>A	836193783
X.60998618C>T	836193784
X.60998717C>T	836193785
X.60998856A>G	836193786
X.60999136T>G	836193787
X.60999652A>G	836193788
X.61000210G>C	836193789
X.61000236C>T	836193790
X.61000268C>G	836193791
X.61000403G>A	836193792
X.61000430C>T	836193793
X.61000451T>C	836193794
X.61000908A>G	836193795
X.61000913G>A	836193796
X.61001029G>T	836193797
X.61001242T>G	836193798
X.61002384G>A	836193799
X.61002983C>A	836193800
X.61003300C>T	836193801
X.61003369A>G	836193802
X.61003507G>A	836193803
X.61003623A>G	836193804
X.61003921C>T	836193805
X.61004101C>T	836193806
X.61004500C>T	836193807
X.61004710C>A	836193808
X.61005161C>T	836193809
X.61005218G>A	836193810
X.61005423A>G	836193811
X.61005597C>T	836193812
X.61005657C>T	836193813
X.61005706G>C	836193814
X.61005733G>T	836193815
X.61005757C>T	836193816
X.61005999A>C	836193817
X.61006087A>G	836193818
X.61006104C>T	836193819
X.61006193T>C	836193820
X.61006402C>T	836193821
X.61007341T>C	836193822
X.61007690T>C	836193823
X.61007962C>A	836193824
X.61008195G>A	836193825
X.61008559T>C	836193826
X.61008955C>T	836193827
X.61008958G>A	836193828
X.61009024G>C	836193829
X.61009051A>G	836193830
X.61009145C>G	836193831
X.61009593T>G	836193832
X.61009601G>T	836193833
X.61009971T>G	836193834
X.61010088T>G	836193835
X.61011060T>A	836193836
X.61011182C>T	836193837
X.61014287A>G	836193838
X.61014513T>G	836193839
X.61015287A>G	836193840
X.61015449T>G	836193841
X.61016217T>C	836193842
X.61016388G>A	836193843
X.61016504T>C	836193844
X.61016559A>G	836193845
X.61016579G>A	836193846
X.61016606C>T	836193847
X.61016780C>T	836193848
X.61016834A>G	836193849
X.61016891G>T	836193850
X.61016918C>T	836193851
X.61017015A>G	836193852
X.61017074A>C	836193853
X.61017469C>T	836193854
X.61019279C>T	836193855
X.61019287G>A	836193856
X.61019359A>G	836193857
X.61021070C>T	836193858
X.61021618G>A	836193859
X.61022353C>T	836193860
X.61022429C>A	836193861
X.61022467C>T	836193862
X.61022548G>T	836193863
X.61022569C>A	836193864
X.61023712A>G	836193865
X.61023771C>T	836193866
X.61024746G>T	836193867
X.61024751C>A	836193868
X.61025079A>C	836193869
X.61025252T>A	836193870
X.61025262G>A	836193871
X.61025837G>A	836193872
X.61026354T>C	836193873
X.61026952A>G	836193874
X.61027920T>C	836193875
X.61028131G>A	836193876
X.61028203C>T	836193877
X.61028350C>T	836193878
X.61028532T>C	836193879
X.61028739G>C	836193880
X.61028822C>A	836193881
X.61029029G>C	836193882
X.61029144A>T	836193883
X.61029466C>A	836193884
X.61029762T>C	836193885
X.61029868C>T	836193886
X.61029882C>G	836193887
X.61030023G>A	836193888
X.61030248G>A	836193889
X.61030285C>T	836193890
X.61030483C>T	836193891
X.61030935C>T	836193892
X.61030947G>A	836193893
X.61030957C>G	836193894
X.61031084C>T	836193895
X.61031640A>G	836193896
X.61031694A>G	836193897
X.61032006G>A	836193898
X.61032135A>G	836193899
X.61032383G>A	836193900
X.61032522T>C	836193901
X.61033516C>T	836193902
X.61033524T>A	836193903
X.61033530C>T	836193904
X.61033965T>A	836193905
X.61034072C>T	836193906
X.61034255C>T	836193907
X.61035029T>A	836193908
X.61035289G>A	836193909
X.61035328C>T	836193910
X.61036145T>A	836193911
X.61036171T>G	836193912
X.61037607C>A	836193913
X.61037873T>A	836193914
X.61037898T>C	836193915
X.61038218A>C	836193916
X.61038229G>A	836193917
X.61039552A>G	836193918
X.61039656A>G	836193919
X.61039973T>C	836193920
X.61039984C>G	836193921
X.61040243C>A	836193922
X.61040327C>T	836193923
X.61040542T>C	836193924
X.61040603A>G	836193925
X.61040726G>T	836193926
X.61040793A>C	836193927
X.61041257T>C	836193928
X.61041320G>A	836193929
X.61041384G>C	836193930
X.61041927C>A	836193931
X.61042179A>G	836193932
X.61042582A>G	836193933
X.61042593C>T	836193934
X.61042710A>G	836193935
X.61043123T>C	836193936
X.61043148T>G	836193937
X.61043280C>T	836193938
X.61043877A>G	836193939
X.61044764C>T	836193940
X.61045294T>C	836193941
X.61045318A>G	836193942
X.61045743G>A	836193943
X.61045830G>A	836193944
X.61046078C>T	836193945
X.61046804T>C	836193946
X.61047108G>A	836193947
X.61047236C>T	836193948
X.61047575A>G	836193949
X.61047645G>A	836193950
X.61047710A>G	836193951
X.61047978G>A	836193952
X.61048042T>G	836193953
X.61048655C>T	836193954
X.61048759G>A	836193955
X.61049121C>A	836193956
X.61049203C>A	836193957
X.61049509G>C	836193958
X.61049671C>T	836193959
X.61050269G>A	836193960
X.61051011G>A	836193961
X.61051168G>A	836193962
X.61051452C>A	836193963
X.61052160A>G	836193964
X.61052389G>C	836193965
X.61052520C>T	836193966
X.61052699A>G	836193967
X.61052869C>A	836193968
X.61052888A>G	836193969
X.61053302C>T	836193970
X.61053409A>G	836193971
X.61053713C>G	836193972
X.61053966T>G	836193973
X.61054287C>G	836193974
X.61054972A>C	836193975
X.61054978G>T	836193976
X.61055175G>C	836193977
X.61055211A>G	836193978
X.61055240C>T	836193979
X.61055258T>C	836193980
X.61055335T>G	836193981
X.61056083C>T	836193982
X.61056187G>A	836193983
X.61056240G>A	836193984
X.61056872A>T	836193985
X.61057280C>T	836193986
X.61057606G>T	836193987
X.61058370G>C	836193988
X.61058583C>G	836193989
X.61059704T>C	836193990
X.61060373G>A	836193991
X.61061168G>A	836193992
X.61061329A>G	836193993
X.61061455A>G	836193994
X.61061853T>C	836193995
X.61061996C>T	836193996
X.61062046T>A	836193997
X.61062290G>A	836193998
X.61063399C>T	836193999
X.61064132A>C	836194000
X.61064307A>G	836194001
X.61064339C>T	836194002
X.61064352T>G	836194003
X.61064466T>G	836194004
X.61064475G>C	836194005
X.61065217G>A	836194006
X.61066071C>A	836194007
X.61067297G>A	836194008
X.61067629G>A	836194009
X.61068296A>T	836194010
X.61068451G>A	836194011
X.61068579C>T	836194012
X.61068732A>G	836194013
X.61068797A>C	836194014
X.61069551G>A	836194015
X.61070406G>A	836194016
X.61070460A>G	836194017
X.61070850G>A	836194018
X.61071089G>A	836194019
X.61071331T>C	836194020
X.61071587A>T	836194021
X.61071917C>A	836194022
X.61073019A>C	836194023
X.61073422C>T	836194024
X.61073871A>C	836194025
X.61073938C>T	836194026
X.61074771T>C	836194027
X.61074778T>C	836194028
X.61075366A>G	836194029
X.61077132A>T	836194030
X.61077280T>C	836194031
X.61077663G>A	836194032
X.61077773G>A	836194033
X.61077917G>C	836194034
X.61077942G>C	836194035
X.61077944G>A	836194036
X.61077968G>A	836194037
X.61078184G>A	836194038
X.61078207C>T	836194039
X.61079186T>G	836194040
X.61079515C>A	836194041
X.61079656C>T	836194042
X.61080060C>T	836194043
X.61080797T>C	836194044
X.61081068C>G	836194045
X.61081626C>T	836194046
X.61082497A>G	836194047
X.61082515T>C	836194048
X.61082826G>A	836194049
X.61084070G>A	836194050
X.61085222C>T	836194051
X.61085372G>A	836194052
X.61085714T>G	836194053
X.61085791C>T	836194054
X.61087153C>T	836194055
X.61087215G>A	836194056
X.61087252C>T	836194057
X.61087298A>C	836194058
X.61087356C>T	836194059
X.61087386C>A	836194060
X.61087508G>A	836194061
X.61088005G>A	836194062
X.61088256G>A	836194063
X.61088385A>G	836194064
X.61088883A>G	836194065
X.61089838T>C	836194066
X.61090105C>T	836194067
X.61090387G>C	836194068
X.61090761G>A	836194069
X.61090876C>G	836194070
X.61091268C>T	836194071
X.61091460G>T	836194072
X.61091528A>C	836194073
X.61091906A>G	836194074
X.61091969T>G	836194075
X.61092141C>T	836194076
X.61092559C>T	836194077
X.61092683C>T	836194078
X.61092805A>T	836194079
X.61093126G>A	836194080
X.61094148G>A	836194081
X.61094570G>A	836194082
X.61094607T>G	836194083
X.61095102G>C	836194084
X.61095338G>A	836194085
X.61095343T>G	836194086
X.61095355G>A	836194087
X.61095374G>A	836194088
X.61095421A>G	836194089
X.61095732C>T	836194090
X.61095733G>A	836194091
X.61095808C>T	836194092
X.61096351G>A	836194093
X.61096897T>C	836194094
X.61097369C>T	836194095
X.61097442G>T	836194096
X.61097475A>G	836194097
X.61097697C>T	836194098
X.61098212C>T	836194099
X.61098258A>G	836194100
X.61098352A>G	836194101
X.61098461T>C	836194102
X.61098787A>G	836194103
X.61098880A>G	836194104
X.61098926C>T	836194105
X.61099075C>T	836194106
X.61099420G>C	836194107
X.61099567A>T	836194108
X.61099787C>T	836194109
X.61099880G>A	836194110
X.61100126C>T	836194111
X.61100274C>G	836194112
X.61100293C>T	836194113
X.61100337A>T	836194114
X.61100350T>A	836194115
X.61100532A>G	836194116
X.61100545G>A	836194117
X.61100849C>G	836194118
X.61101250C>T	836194119
X.61101674A>G	836194120
X.61101701G>A	836194121
X.61101705G>A	836194122
X.61101773T>C	836194123
X.61101862G>A	836194124
X.61101868G>A	836194125
X.61101885A>G	836194126
X.61101892T>C	836194127
X.61101907C>T	836194128
X.61101987A>T	836194129
X.61102012T>C	836194130
X.61102023C>T	836194131
X.61102070G>A	836194132
X.61102129C>A	836194133
X.61102203A>T	836194134
X.61102256T>C	836194135
X.61103033A>G	836194136
X.61103217A>G	836194137
X.61103291C>G	836194138
X.61103317A>G	836194139
X.61103346G>A	836194140
X.61103398A>G	836194141
X.61103412T>C	836194142
X.61103422T>C	836194143
X.61103469G>T	836194144
X.61103784G>A	836194145
X.61103865A>C	836194146
X.61104121T>C	836194147
X.61104317G>A	836194148
X.61104459G>T	836194149
X.61104485T>C	836194150
X.61104595T>C	836194151
X.61104723G>A	836194152
X.61104833C>T	836194153
X.61104838A>G	836194154
X.61104850C>A	836194155
X.61104976T>C	836194156
X.61105217C>A	836194157
X.61105260G>A	836194158
X.61105509A>G	836194159
X.61106575T>G	836194160
X.61107286T>C	836194161
X.61107371C>T	836194162
X.61107797T>G	836194163
X.61107928C>T	836194164
X.61108135C>T	836194165
X.61108352A>G	836194166
X.61108353C>T	836194167
X.61108371C>T	836194168
X.61108411G>A	836194169
X.61108734G>C	836194170
X.61108806A>G	836194171
X.61109460T>G	836194172
X.61109818A>G	836194173
X.61109975C>T	836194174
X.61110132G>A	836194175
X.61110218A>T	836194176
X.61110237T>G	836194177
X.61110277G>A	836194178
X.61110403C>T	836194179
X.61110576C>T	836194180
X.61110578C>T	836194181
X.61110730T>C	836194182
X.61110845T>C	836194183
X.61111069C>T	836194184
X.61111176C>T	836194185
X.61111180C>G	836194186
X.61111354C>A	836194187
X.61111433T>C	836194188
X.61111551A>G	836194189
X.61111651G>A	836194190
X.61111826G>A	836194191
X.61112110A>G	836194192
X.61112169G>T	836194193
X.61112920A>G	836194194
X.61112947G>A	836194195
X.61112953G>T	836194196
X.61114168T>C	836194197
X.61114274C>T	836194198
X.61114623A>G	836194199
X.61114712C>T	836194200
X.61114983C>T	836194201
X.61115046A>G	836194202
X.61115136T>C	836194203
X.61115187T>C	836194204
X.61115339A>G	836194205
X.61115534A>G	836194206
X.61115547G>A	836194207
X.61115711G>A	836194208
X.61116002T>C	836194209
X.61116204G>A	836194210
X.61116360A>G	836194211
X.61116596T>C	836194212
X.61116752T>C	836194213
X.61116889T>A	836194214
X.61117033A>G	836194215
X.61117071A>G	836194216
X.61117236T>A	836194217
X.61117308A>G	836194218
X.61117332C>T	836194219
X.61117349A>G	836194220
X.61117535T>C	836194221
X.61117676T>C	836194222
X.61117783G>T	836194223
X.61117940G>A	836194224
X.61117966C>T	836194225
X.61118238C>A	836194226
X.61118365C>A	836194227
X.61118409C>T	836194228
X.61118415C>T	836194229
X.61118466A>G	836194230
X.61118501T>C	836194231
X.61118551C>T	836194232
X.61118718C>A	836194233
X.61118872T>C	836194234
X.61118991T>A	836194235
X.61119006T>C	836194236
X.61119096A>G	836194237
X.61119253A>G	836194238
X.61119320T>C	836194239
X.61119344T>A	836194240
X.61119363T>G	836194241
X.61119388T>C	836194242
X.61119433C>A	836194243
X.61119521A>G	836194244
X.61119545A>G	836194245
X.61119548T>C	836194246
X.61119647T>C	836194247
X.61119849C>T	836194248
X.61120014A>G	836194249
X.61120168C>G	836194250
X.61120205G>C	836194251
X.61120279G>A	836194252
X.61120333C>T	836194253
X.61120341C>T	836194254
X.61120472G>A	836194255
X.61120543G>C	836194256
X.61120673C>G	836194257
X.61120807G>A	836194258
X.61120990T>C	836194259
X.61121035T>C	836194260
X.61121040C>T	836194261
X.61121196T>G	836194262
X.61121560T>C	836194263
X.61121604T>C	836194264
X.61121647A>G	836194265
X.61121678A>G	836194266
X.61121953G>C	836194267
X.61121969T>C	836194268
X.61122055G>A	836194269
X.61122207C>A	836194270
X.61122220T>C	836194271
X.61122225G>T	836194272
X.61122331T>C	836194273
X.61122892T>G	836194274
X.61123000A>G	836194275
X.61123015T>C	836194276
X.61123032G>C	836194277
X.61123041A>G	836194278
X.61123264C>T	836194279
X.61123439C>T	836194280
X.61123448A>G	836194281
X.61123687C>T	836194282
X.61123748G>A	836194283
X.61123846G>A	836194284
X.61123947T>C	836194285
X.61124222T>C	836194286
X.61124307T>C	836194287
X.61124323T>C	836194288
X.61124391C>A	836194289
X.61124518A>G	836194290
X.61124596T>C	836194291
X.61124659T>C	836194292
X.61124766G>C	836194293
X.61124834C>T	836194294
X.61124975T>A	836194295
X.61124992C>T	836194296
X.61125019G>A	836194297
X.61125156A>G	836194298
X.61125307C>T	836194299
X.61125644C>A	836194300
X.61126311A>G	836194301
X.61127036G>A	836194302
X.61127155C>T	836194303
X.61127214A>G	836194304
X.61127425A>T	836194305
X.61127432G>A	836194306
X.61127577G>A	836194307
X.61127626C>T	836194308
X.61127766C>T	836194309
X.61127947G>A	836194310
X.61128250C>T	836194311
X.61128538T>C	836194312
X.61128597T>C	836194313
X.61128668C>T	836194314
X.61128744T>C	836194315
X.61128936T>C	836194316
X.61129008A>G	836194317
X.61129057A>T	836194318
X.61129271G>C	836194319
X.61129302T>C	836194320
X.61129626T>G	836194321
X.61130037G>T	836194322
X.61130078C>T	836194323
X.61130099G>A	836194324
X.61131134C>T	836194325
X.61131489A>G	836194326
X.61131512A>C	836194327
X.61131516A>G	836194328
X.61131668T>C	836194329
X.61131803T>C	836194330
X.61131881G>A	836194331
X.61131944G>A	836194332
X.61132060A>G	836194333
X.61132103T>C	836194334
X.61132212A>G	836194335
X.61132241G>A	836194336
X.61132264C>T	836194337
X.61132291C>A	836194338
X.61132444C>T	836194339
X.61132604T>C	836194340
X.61132617C>T	836194341
X.61132830T>C	836194342
X.61133232A>G	836194343
X.61133283C>T	836194344
X.61133380T>G	836194345
X.61133400A>G	836194346
X.61133554G>A	836194347
X.61134187G>A	836194348
X.61134212G>C	836194349
X.61135183G>A	836194350
X.61135683T>C	836194351
X.61135859T>C	836194352
X.61135897A>G	836194353
X.61136108A>T	836194354
X.61136120G>C	836194355
X.61136195C>T	836194356
X.61136325C>T	836194357
X.61136347T>C	836194358
X.61136407A>G	836194359
X.61136431A>C	836194360
X.61136478C>G	836194361
X.61136660G>A	836194362
X.61136680A>G	836194363
X.61136779G>A	836194364
X.61136809G>C	836194365
X.61137011A>G	836194366
X.61137012T>C	836194367
X.61137082G>A	836194368
X.61137107T>C	836194369
X.61137277C>T	836194370
X.61137504G>A	836194371
X.61137539C>T	836194372
X.61137583C>T	836194373
X.61137705C>T	836194374
X.61137735A>C	836194375
X.61137859T>C	836194376
X.61138032C>T	836194377
X.61138061G>A	836194378
X.61138100A>C	836194379
X.61138114C>G	836194380
X.61138196A>G	836194381
X.61138204C>T	836194382
X.61138209T>C	836194383
X.61138222A>C	836194384
X.61138415T>C	836194385
X.61138728G>C	836194386
X.61139207C>G	836194387
X.61139253C>T	836194388
X.61139300A>T	836194389
X.61139395G>A	836194390
X.61139416T>G	836194391
X.61139971G>C	836194392
X.61140369C>T	836194393
X.61140386G>A	836194394
X.61140891G>A	836194395
X.61141293T>C	836194396
X.61141362A>G	836194397
X.61141703T>C	836194398
X.61141844A>G	836194399
X.61141866T>G	836194400
X.61142137T>C	836194401
X.61142475T>C	836194402
X.61142638A>T	836194403
X.61142782G>T	836194404
X.61143217C>T	836194405
X.61144077C>T	836194406
X.61144245G>A	836194407
X.61144583G>A	836194408
X.61144641C>G	836194409
X.61144799C>T	836194410
X.61144891C>T	836194411
X.61145172G>A	836194412
X.61145468C>T	836194413
X.61145781A>G	836194414
X.61145823C>T	836194415
X.61145880C>T	836194416
X.61146025T>C	836194417
X.61146068G>A	836194418
X.61146415C>T	836194419
X.61146523T>C	836194420
X.61146696A>C	836194421
X.61146711C>G	836194422
X.61146760G>A	836194423
X.61146940T>G	836194424
X.61147074T>C	836194425
X.61147075G>A	836194426
X.61147110C>T	836194427
X.61147118C>T	836194428
X.61147128A>C	836194429
X.61147185T>C	836194430
X.61147187T>C	836194431
X.61147205C>T	836194432
X.61147307C>A	836194433
X.61147683T>C	836194434
X.61147727A>C	836194435
X.61147767C>T	836194436
X.61147958G>A	836194437
X.61148032C>T	836194438
X.61148057G>T	836194439
X.61148071C>T	836194440
X.61148098G>A	836194441
X.61148125C>T	836194442
X.61148333A>G	836194443
X.61148423T>G	836194444
X.61148448A>G	836194445
X.61148459A>G	836194446
X.61148460C>T	836194447
X.61148580T>C	836194448
X.61148654G>A	836194449
X.61148776T>C	836194450
X.61148931C>T	836194451
X.61148995T>C	836194452
X.61149138G>A	836194453
X.61149214A>G	836194454
X.61149262A>G	836194455
X.61149280C>T	836194456
X.61149311C>T	836194457
X.61149456T>C	836194458
X.61149918G>A	836194459
X.61150031C>T	836194460
X.61150055C>A	836194461
X.61150090C>A	836194462
X.61150252T>A	836194463
X.61150355C>T	836194464
X.61150398G>A	836194465
X.61150488T>A	836194466
X.61150528G>A	836194467
X.61150992A>G	836194468
X.61150996A>G	836194469
X.61151046C>G	836194470
X.61151170C>G	836194471
X.61151288T>G	836194472
X.61151292A>G	836194473
X.61151300T>C	836194474
X.61151327G>A	836194475
X.61151497G>A	836194476
X.61151529G>A	836194477
X.61151581C>T	836194478
X.61151683C>G	836194479
X.61151696C>A	836194480
X.61152291G>T	836194481
X.61152356G>A	836194482
X.61153023A>G	836194483
X.61153138C>T	836194484
X.61153483C>T	836194485
X.61153515G>A	836194486
X.61153872G>T	836194487
X.61153917C>T	836194488
X.61154034T>A	836194489
X.61154060T>C	836194490
X.61154492C>T	836194491
X.61154646A>G	836194492
X.61155061C>G	836194493
X.61155654G>A	836194494
X.61155864T>C	836194495
X.61156096C>T	836194496
X.61156097G>A	836194497
X.61156210C>T	836194498
X.61156319T>C	836194499
X.61156355A>C	836194500
X.61156663T>C	836194501
X.61156691A>G	836194502
X.61156819A>G	836194503
X.61156878G>T	836194504
X.61156944C>T	836194505
X.61157268C>T	836194506
X.61157351T>C	836194507
X.61157838T>C	836194508
X.61158057T>C	836194509
X.61158441T>C	836194510
X.61158882T>C	836194511
X.61159137T>A	836194512
X.61159729C>T	836194513
X.61159861C>T	836194514
X.61159935T>C	836194515
X.61159977T>C	836194516
X.61160037T>C	836194517
X.61160184A>G	836194518
X.61160367C>T	836194519
X.61160548C>T	836194520
X.61160912C>T	836194521
X.61160984C>A	836194522
X.61161258A>T	836194523
X.61161686C>T	836194524
X.61162257G>T	836194525
X.61162332C>T	836194526
X.61162437A>G	836194527
X.61162471T>C	836194528
X.61162505C>T	836194529
X.61162510A>G	836194530
X.61162685G>A	836194531
X.61162743A>C	836194532
X.61163507T>C	836194533
X.61163587A>G	836194534
X.61163714C>T	836194535
X.61164855G>C	836194536
X.61164951T>C	836194537
X.61165689A>C	836194538
X.61165783C>G	836194539
X.61166708G>A	836194540
X.61167022G>A	836194541
X.61167203T>C	836194542
X.61168111G>A	836194543
X.61169877T>A	836194544
X.61170107A>G	836194545
X.61170967A>C	836194546
X.61171072C>T	836194547
X.61172208C>A	836194548
X.61172938G>C	836194549
X.61173160A>G	836194550
X.61173225C>T	836194551
X.61173319C>A	836194552
X.61173413C>T	836194553
X.61173458A>G	836194554
X.61173519T>C	836194555
X.61173567G>A	836194556
X.61173593G>A	836194557
X.61173613G>A	836194558
X.61173684A>T	836194559
X.61173737T>A	836194560
X.61173875C>T	836194561
X.61174193C>T	836194562
X.61174200T>C	836194563
X.61174380C>T	836194564
X.61174502C>T	836194565
X.61174583T>C	836194566
X.61174727A>G	836194567
X.61174982A>G	836194568
X.61175157A>T	836194569
X.61175239C>A	836194570
X.61175299A>C	836194571
X.61175356G>T	836194572
X.61175368A>G	836194573
X.61175457A>G	836194574
X.61175608T>G	836194575
X.61175648T>A	836194576
X.61176718G>A	836194577
X.61176776C>T	836194578
X.61176833G>C	836194579
X.61176989A>C	836194580
X.61177323A>T	836194581
X.61178201G>T	836194582
X.61178203C>A	836194583
X.61178248T>C	836194584
X.61178311T>C	836194585
X.61178880C>G	836194586
X.61179024G>A	836194587
X.61179098C>G	836194588
X.61180338C>T	836194589
X.61180552T>C	836194590
X.61181775T>A	836194591
X.61181984G>T	836194592
X.61182114G>A	836194593
X.61182420T>C	836194594
X.61183232C>T	836194595
X.61183423C>T	836194596
X.61183509A>G	836194597
X.61183732C>T	836194598
X.61184024T>C	836194599
X.61184561G>A	836194600
X.61185090T>C	836194601
X.61185533A>G	836194602
X.61185776G>A	836194603
X.61186099G>T	836194604
X.61186885A>G	836194605
X.61186941A>G	836194606
X.61187703T>C	836194607
X.61187868C>T	836194608
X.61188474T>C	836194609
X.61188548C>T	836194610
X.61188603A>C	836194611
X.61188676C>T	836194612
X.61188841C>T	836194613
X.61188864C>A	836194614
X.61189144A>G	836194615
X.61189197A>C	836194616
X.61189220G>A	836194617
X.61189254C>T	836194618
X.61189650G>A	836194619
X.61191219C>T	836194620
X.61191827A>T	836194621
X.61192957A>G	836194622
X.61194080G>A	836194623
X.61194932G>A	836194624
X.61194942T>C	836194625
X.61194963A>T	836194626
X.61194965G>A	836194627
X.61195000A>G	836194628
X.61195035A>C	836194629
X.61195138G>T	836194630
X.61195155C>T	836194631
X.61195331C>T	836194632
X.61195774T>C	836194633
X.61195820C>A	836194634
X.61195894C>T	836194635
X.61195899G>C	836194636
X.61196028T>C	836194637
X.61196049G>A	836194638
X.61196127T>C	836194639
X.61196154G>A	836194640
X.61196179G>A	836194641
X.61196257T>C	836194642
X.61196265T>C	836194643
X.61196522C>G	836194644
X.61196719C>T	836194645
X.61196839T>C	836194646
X.61196897A>G	836194647
X.61197000A>C	836194648
X.61197219T>C	836194649
X.61197248G>A	836194650
X.61197459G>A	836194651
X.61197927A>G	836194652
X.61197988T>C	836194653
X.61197990C>A	836194654
X.61198022C>G	836194655
X.61198312A>T	836194656
X.61198429G>A	836194657
X.61198438A>G,T	836194658
X.61198444C>T	836194659
X.61198760G>A	836194660
X.61198871A>G	836194661
X.61199023T>G	836194662
X.61199253C>T	836194663
X.61199257C>T	836194664
X.61199327A>G	836194665
X.61199423G>T	836194666
X.61199425T>A	836194667
X.61199489C>A	836194668
X.61199492A>C	836194669
X.61199633A>G	836194670
X.61200044G>C	836194671
X.61200069G>A	836194672
X.61200073T>C	836194673
X.61200102T>C	836194674
X.61200292G>C	836194675
X.61200725G>T	836194676
X.61200747T>C	836194677
X.61201146C>T	836194678
X.61201296G>C	836194679
X.61201674T>C	836194680
X.61201862G>A	836194681
X.61201875C>T	836194682
X.61201989G>A	836194683
X.61202012C>G	836194684
X.61202294T>C	836194685
X.61202796T>C,A	836194686
X.61202874G>A	836194687
X.61203206C>T	836194688
X.61203388T>C	836194689
X.61203422C>A	836194690
X.61203553G>A	836194691
X.61203573C>T	836194692
X.61203704C>T	836194693
X.61203848T>C	836194694
X.61203900T>G	836194695
X.61204007G>C	836194696
X.61204125T>G	836194697
X.61204812C>T	836194698
X.61205135C>T	836194699
X.61205369G>A	836194700
X.61205397G>T	836194701
X.61205506T>C	836194702
X.61206003A>G	836194703
X.61206130C>A	836194704
X.61206221G>A	836194705
X.61206269A>T	836194706
X.61206351T>C	836194707
X.61206461G>A	836194708
X.61206728C>G	836194709
X.61206791C>A	836194710
X.61206804T>C	836194711
X.61207575A>G	836194712
X.61207633C>T	836194713
X.61207811T>C	836194714
X.61208280T>C	836194715
X.61208399T>C	836194716
X.61208420G>T	836194717
X.61208839G>A	836194718
X.61208891G>A	836194719
X.61209349A>G	836194720
X.61209391A>G	836194721
X.61209466C>T	836194722
X.61209577T>G	836194723
X.61209691A>T	836194724
X.61209709C>A	836194725
X.61209736A>G	836194726
X.61209752C>T	836194727
X.61209943G>A	836194728
X.61209989A>G	836194729
X.61210016C>T	836194730
X.61210086C>A	836194731
X.61210098A>G	836194732
X.61210190A>G	836194733
X.61210193C>T	836194734
X.61210571T>C	836194735
X.61210962T>C	836194736
X.61211002C>T	836194737
X.61211136G>A	836194738
X.61211461G>A	836194739
X.61211520T>C	836194740
X.61211749G>A	836194741
X.61211754T>C	836194742
X.61211801G>C	836194743
X.61211904G>A	836194744
X.61211923G>A	836194745
X.61212047T>C	836194746
X.61212165C>T	836194747
X.61212176G>A	836194748
X.61212285C>T	836194749
X.61212460A>C	836194750
X.61213028C>A	836194751
X.61213180A>G	836194752
X.61213723T>C	836194753
X.61213745C>T	836194754
X.61213833C>G	836194755
X.61213877T>C	836194756
X.61213895T>C	836194757
X.61213921T>A	836194758
X.61214274G>A	836194759
X.61214280A>C	836194760
X.61214306G>A	836194761
X.61214595C>T	836194762
X.61215527G>A	836194763
X.61215952T>C	836194764
X.61216123A>G	836194765
X.61216270T>C	836194766
X.61216378A>G	836194767
X.61216460T>G	836194768
X.61216507C>T	836194769
X.61216729T>C	836194770
X.61216875A>G	836194771
X.61217346T>A	836194772
X.61217598G>A	836194773
X.61217950C>T	836194774
X.61218499C>T	836194775
X.61218648T>C	836194776
X.61218715C>T	836194777
X.61219094T>C	836194778
X.61219436A>G	836194779
X.61219438T>G	836194780
X.61219492G>A	836194781
X.61219755C>T	836194782
X.61220055G>A	836194783
X.61220301C>T	836194784
X.61220861T>G	836194785
X.61220874G>A	836194786
X.61221330C>T	836194787
X.61221395C>A	836194788
X.61221568T>C	836194789
X.61222032T>C	836194790
X.61222159G>A	836194791
X.61222178G>A	836194792
X.61222218G>C	836194793
X.61222309T>C	836194794
X.61222405G>C	836194795
X.61222414G>T	836194796
X.61222419G>T	836194797
X.61222476G>A,C	836194798
X.61222507T>C	836194799
X.61222611A>G	836194800
X.61222654G>A	836194801
X.61222925A>G	836194802
X.61223040G>C	836194803
X.61223193T>C	836194804
X.61223214G>C	836194805
X.61223459A>T	836194806
X.61223907T>G	836194807
X.61224148G>A	836194808
X.61224668C>T	836194809
X.61224879A>G	836194810
X.61225052A>G	836194811
X.61225184T>A	836194812
X.61225306C>A	836194813
X.61225323G>A	836194814
X.61225657A>T	836194815
X.61225695C>T	836194816
X.61225758C>A	836194817
X.61225802A>T	836194818
X.61226081C>T	836194819
X.61227271A>G	836194820
X.61227310C>T	836194821
X.61227996A>G	836194822
X.61228412C>T	836194823
X.61228505C>T	836194824
X.61228720C>T	836194825
X.61229004A>T	836194826
X.61229117A>T	836194827
X.61229227G>A	836194828
X.61229539G>A	836194829
X.61229665C>T	836194830
X.61229720T>A	836194831
X.61229895T>A	836194832
X.61230105A>G	836194833
X.61230215A>T	836194834
X.61230460C>T	836194835
X.61230840G>T,A	836194836
X.61230917C>T	836194837
X.61230944C>T	836194838
X.61231251C>G	836194839
X.61231884C>T	836194840
X.61231906A>C	836194841
X.61232054G>T	836194842
X.61232195A>C	836194843
X.61232314A>C	836194844
X.61232332A>G	836194845
X.61232551A>C	836194846
X.61232637T>A	836194847
X.61232791T>C	836194848
X.61232898A>G	836194849
X.61233094C>T	836194850
X.61233282A>G	836194851
X.61233497A>G	836194852
X.61233516G>T	836194853
X.61233866A>T	836194854
X.61234011C>A	836194855
X.61234185C>G	836194856
X.61234221C>A	836194857
X.61234281A>G	836194858
X.61234325C>T	836194859
X.61234391G>A	836194860
X.61234464A>G	836194861
X.61234526C>T	836194862
X.61234590A>G	836194863
X.61234609C>T	836194864
X.61234866G>A	836194865
X.61235269G>A	836194866
X.61235309C>T	836194867
X.61235424T>A	836194868
X.61235856T>C	836194869
X.61235861G>A	836194870
X.61235893G>A	836194871
X.61236059A>G	836194872
X.61236355A>G	836194873
X.61236393T>C	836194874
X.61236466A>T	836194875
X.61236526G>A	836194876
X.61236828A>G	836194877
X.61236910A>G	836194878
X.61236971G>A	836194879
X.61236980G>A	836194880
X.61237066A>G	836194881
X.61237143G>A	836194882
X.61237214C>T	836194883
X.61237247A>G	836194884
X.61237250G>T	836194885
X.61237323T>G	836194886
X.61237337T>C	836194887
X.61237388C>T	836194888
X.61237736A>C	836194889
X.61237993C>T	836194890
X.61238057G>A	836194891
X.61238526C>A	836194892
X.61238658A>G	836194893
X.61238695C>T	836194894
X.61238759G>A	836194895
X.61238771A>T	836194896
X.61238816C>G	836194897
X.61238880A>G	836194898
X.61238962A>T	836194899
X.61239338A>T	836194900
X.61239774A>G	836194901
X.61239980G>A	836194902
X.61240531C>T	836194903
X.61240810G>T	836194904
X.61241136T>A	836194905
X.61241183G>A	836194906
X.61241521G>C	836194907
X.61241545A>C	836194908
X.61241576T>C	836194909
X.61241626T>C	836194910
X.61241668T>C	836194911
X.61241798T>C	836194912
X.61242018G>A	836194913
X.61242199C>T	836194914
X.61242500C>T	836194915
X.61243295G>A	836194916
X.61243578T>C	836194917
X.61243693C>A	836194918
X.61243877T>C	836194919
X.61243933C>A	836194920
X.61244015C>T	836194921
X.61244086T>C	836194922
X.61244093C>T	836194923
X.61244110C>T	836194924
X.61244377G>A	836194925
X.61244578C>G	836194926
X.61244616C>T	836194927
X.61244619T>C	836194928
X.61244676T>G	836194929
X.61244707G>A	836194930
X.61244722C>T	836194931
X.61244765G>A	836194932
X.61244829G>A	836194933
X.61244921A>G	836194934
X.61244953T>C	836194935
X.61245030A>G	836194936
X.61245101C>G	836194937
X.61245136A>G	836194938
X.61245165C>T	836194939
X.61245307C>T	836194940
X.61245451T>C	836194941
X.61245797C>T	836194942
X.61245926C>T	836194943
X.61246196A>C	836194944
X.61247618A>T	836194945
X.61247619A>G	836194946
X.61247628G>A	836194947
X.61247630G>A	836194948
X.61247640G>A	836194949
X.61247646G>A	836194950
X.61247688A>T	836194951
X.61247832A>G	836194952
X.61247867G>T	836194953
X.61247932C>T	836194954
X.61249479C>T	836194955
X.61249588C>T	836194956
X.61249681T>C	836194957
X.61249834C>T	836194958
X.61249986T>C	836194959
X.61250032G>A	836194960
X.61250033C>T	836194961
X.61250108T>C	836194962
X.61250156G>A	836194963
X.61250215T>C	836194964
X.61250216A>G	836194965
X.61250228G>A	836194966
X.61250237T>C	836194967
X.61250252C>T	836194968
X.61250269C>T	836194969
X.61250502G>A	836194970
X.61250675G>A	836194971
X.61250830G>C	836194972
X.61250981G>A	836194973
X.61251155T>C	836194974
X.61251178T>C	836194975
X.61251204A>C	836194976
X.61251205A>T	836194977
X.61251330G>A	836194978
X.61251572A>G	836194979
X.61251629C>T	836194980
X.61251664G>A	836194981
X.61251804T>C	836194982
X.61253774C>G	836194983
X.61253788T>G	836194984
X.61253791G>A	836194985
X.61253816C>T	836194986
X.61253987C>G	836194987
X.61254056G>T	836194988
X.61254655A>G	836194989
X.61254921G>T	836194990
X.61255117C>T	836194991
X.61255190G>A	836194992
X.61255219G>A	836194993
X.61255228T>G	836194994
X.61255298A>G	836194995
X.61255737C>T	836194996
X.61255780G>A	836194997
X.61255968A>G	836194998
X.61256039G>A	836194999
X.61256073C>T	836195000
X.61256087G>A	836195001
X.61256292G>A	836195002
X.61256457G>A	836195003
X.61256491C>T	836195004
X.61256492G>A	836195005
X.61256509A>G	836195006
X.61256559C>A	836195007
X.61256819C>T	836195008
X.61256829G>T	836195009
X.61256849C>A	836195010
X.61256888G>A	836195011
X.61256907C>A	836195012
X.61256947G>A	836195013
X.61257145T>C	836195014
X.61257183C>T	836195015
X.61258026T>A	836195016
X.61258144A>G	836195017
X.61258327G>A	836195018
X.61258379C>T	836195019
X.61258493A>G	836195020
X.61258513T>C	836195021
X.61258517A>G	836195022
X.61258598A>G	836195023
X.61258617C>T	836195024
X.61258624T>C	836195025
X.61259184A>G	836195026
X.61259341G>A	836195027
X.61259466C>T	836195028
X.61259770A>C	836195029
X.61259782A>G	836195030
X.61260120G>C	836195031
X.61260178C>T	836195032
X.61260202A>G	836195033
X.61260480A>G	836195034
X.61260508G>A	836195035
X.61260655A>G	836195036
X.61260768C>A	836195037
X.61260803A>G	836195038
X.61260890G>T	836195039
X.61260946C>T	836195040
X.61261058A>G	836195041
X.61261214T>C	836195042
X.61261293C>T	836195043
X.61261363G>A	836195044
X.61261376G>A	836195045
X.61261576C>T	836195046
X.61261655A>C	836195047
X.61261769T>G	836195048
X.61262027A>C	836195049
X.61262028T>C	836195050
X.61262078T>C	836195051
X.61262085T>A	836195052
X.61262086T>A	836195053
X.61262087T>C	836195054
X.61262104A>T	836195055
X.61262143G>T	836195056
X.61262196G>A	836195057
X.61262216A>C	836195058
X.61262339G>A	836195059
X.61262503C>T	836195060
X.61262588G>A	836195061
X.61262676G>T	836195062
X.61262969G>C	836195063
X.61263091G>A	836195064
X.61263336G>T	836195065
X.61263631T>C	836195066
X.61264093A>G	836195067
X.61264687T>C	836195068
X.61264706A>G	836195069
X.61264767C>G	836195070
X.61264791G>A	836195071
X.61265133G>C	836195072
X.61265181C>G	836195073
X.61265213T>C	836195074
X.61265222T>C	836195075
X.61265234G>A	836195076
X.61265611T>G	836195077
X.61265831G>A	836195078
X.61265916G>A	836195079
X.61266132T>C	836195080
X.61266153T>A	836195081
X.61266636C>T	836195082
X.61266915G>A	836195083
X.61266957A>G	836195084
X.61267070A>G	836195085
X.61267709A>G	836195086
X.61267721A>G	836195087
X.61267875T>C	836195088
X.61267999C>T	836195089
X.61268057C>T	836195090
X.61268133G>A	836195091
X.61268528A>G	836195092
X.61268707A>G	836195093
X.61268793C>T	836195094
X.61269269T>C	836195095
X.61269314C>T	836195096
X.61269322G>A	836195097
X.61269334T>G	836195098
X.61269359G>A	836195099
X.61269362A>C	836195100
X.61269386T>C	836195101
X.61269405G>A	836195102
X.61269480C>T	836195103
X.61269481A>G	836195104
X.61269656T>C	836195105
X.61269770G>C	836195106
X.61269819T>G	836195107
X.61269849G>A	836195108
X.61269935T>C	836195109
X.61270067C>T	836195110
X.61270089T>C	836195111
X.61270104A>G	836195112
X.61270109C>T	836195113
X.61270116C>G	836195114
X.61270148C>T	836195115
X.61270213T>G	836195116
X.61270220T>G	836195117
X.61270239A>G	836195118
X.61270256G>T	836195119
X.61270275A>G	836195120
X.61270291C>T	836195121
X.61270368T>C	836195122
X.61270442G>A	836195123
X.61270480T>C	836195124
X.61270658C>T	836195125
X.61270740A>C	836195126
X.61270747C>G	836195127
X.61270929C>T	836195128
X.61270950C>T	836195129
X.61271038A>G	836195130
X.61271049T>G	836195131
X.61271054G>A	836195132
X.61271116C>T	836195133
X.61271341A>T	836195134
X.61271523A>T	836195135
X.61271546A>C	836195136
X.61271590T>C	836195137
X.61271737G>A	836195138
X.61272272A>G	836195139
X.61272298G>C	836195140
X.61273140C>T	836195141
X.61273235G>C	836195142
X.61273247A>C	836195143
X.61274000G>A	836195144
X.61274054C>T	836195145
X.61274285G>A	836195146
X.61274333G>T	836195147
X.61274607A>T	836195148
X.61274712G>A	836195149
X.61275287C>T	836195150
X.61275301G>A	836195151
X.61275806C>T	836195152
X.61275817C>G	836195153
X.61276051A>G	836195154
X.61277176T>C	836195155
X.61277703A>G	836195156
X.61277720C>T	836195157
X.61278199A>G	836195158
X.61278329T>C	836195159
X.61278692T>A	836195160
X.61278782T>C	836195161
X.61279422A>G	836195162
X.61279781G>A	836195163
X.61280650A>G	836195164
X.61280669G>A	836195165
X.61281626A>G	836195166
X.61282160C>T	836195167
X.61282315T>C	836195168
X.61282904A>C	836195169
X.61283348G>A	836195170
X.61283391A>G	836195171
X.61283489G>T	836195172
X.61283512C>T	836195173
X.61283995C>T	836195174
X.61284165C>A	836195175
X.61284179C>T	836195176
X.61284233T>C	836195177
X.61284548A>T	836195178
X.61284827G>A	836195179
X.61285684T>C	836195180
X.61285875C>G	836195181
X.61285977G>A	836195182
X.61286217A>G	836195183
X.61286298T>C	836195184
X.61286321G>A	836195185
X.61286675G>A	836195186
X.61286755A>C	836195187
X.61286867T>C	836195188
X.61287968T>G	836195189
X.61288933C>A	836195190
X.61289133C>T	836195191
X.61289134G>A	836195192
X.61289160A>G	836195193
X.61289181A>T	836195194
X.61289584G>A	836195195
X.61289629A>C	836195196
X.61290270T>C	836195197
X.61290609C>T	836195198
X.61290694C>T	836195199
X.61292856C>T	836195200
X.61292888C>T	836195201
X.61293495A>G	836195202
X.61293640A>G	836195203
X.61293671T>G	836195204
X.61293846T>C	836195205
X.61293957T>G	836195206
X.61294734G>A	836195207
X.61294848T>C	836195208
X.61295346G>T	836195209
X.61295878C>A	836195210
X.61296005T>G	836195211
X.61296097G>A	836195212
X.61296790C>T	836195213
X.61297249A>G	836195214
X.61297629C>A	836195215
X.61298040C>A	836195216
X.61298263A>G	836195217
X.61298582T>C	836195218
X.61299042G>T	836195219
X.61299198G>A	836195220
X.61299241A>T	836195221
X.61299443A>T	836195222
X.61299601C>A	836195223
X.61299632T>G	836195224
X.61299715G>C	836195225
X.61300063T>G	836195226
X.61300111C>G	836195227
X.61300523C>T	836195228
X.61300691A>G	836195229
X.61302959C>T	836195230
X.61303410A>G	836195231
X.61303423A>G	836195232
X.61304829C>A	836195233
X.61305422A>G	836195234
X.61306423G>A	836195235
X.61306477C>G	836195236
X.61306702T>C	836195237
X.61306923G>A	836195238
X.61307472T>C	836195239
X.61307991C>G	836195240
X.61308111G>A	836195241
X.61309166A>G	836195242
X.61309649T>C	836195243
X.61310182G>A	836195244
X.61310312C>T	836195245
X.61310682T>A	836195246
X.61311756A>G	836195247
X.61311867G>A	836195248
X.61312212G>C	836195249
X.61312338G>A	836195250
X.61312388A>T	836195251
X.61312837G>C	836195252
X.61312924T>A	836195253
X.61312932A>G	836195254
X.61312979A>T	836195255
X.61313020A>G	836195256
X.61313352T>G	836195257
X.61313395G>T	836195258
X.61313624T>C	836195259
X.61313719T>C	836195260
X.61313876A>G	836195261
X.61313914T>C	836195262
X.61314098T>G	836195263
X.61314175T>C	836195264
X.61314903A>C	836195265
X.61315179A>T	836195266
X.61315214A>G	836195267
X.61315268T>A	836195268
X.61315440G>T	836195269
X.61315587C>T	836195270
X.61315601T>C	836195271
X.61315680C>T	836195272
X.61316875T>A	836195273
X.61316988C>T	836195274
X.61317419A>G	836195275
X.61317576T>C	836195276
X.61317584G>A	836195277
X.61317624A>C	836195278
X.61317977T>C	836195279
X.61318189C>T	836195280
X.61318244C>T	836195281
X.61318260T>C	836195282
X.61318269G>A	836195283
X.61318294A>C	836195284
X.61318295G>T	836195285
X.61318596C>T	836195286
X.61318748T>C	836195287
X.61318807A>G	836195288
X.61318845A>G	836195289
X.61319006C>G	836195290
X.61319693G>A	836195291
X.61320274C>T	836195292
X.61320398C>T	836195293
X.61320536T>C	836195294
X.61320669A>G	836195295
X.61320713T>C	836195296
X.61320951C>T	836195297
X.61321043A>G	836195298
X.61321197G>A	836195299
X.61321254G>A	836195300
X.61321442G>A	836195301
X.61321501G>A	836195302
X.61321590T>C	836195303
X.61321618G>A	836195304
X.61321630C>T	836195305
X.61321722A>C	836195306
X.61321736G>A	836195307
X.61321798C>T	836195308
X.61321913G>A	836195309
X.61321935T>C	836195310
X.61322062G>A	836195311
X.61322161A>C	836195312
X.61322461C>A	836195313
X.61322463G>T	836195314
X.61322494A>G	836195315
X.61322565T>A	836195316
X.61322625A>T	836195317
X.61322747T>C	836195318
X.61323052G>T	836195319
X.61323317C>G	836195320
X.61323930G>C	836195321
X.61323950A>G	836195322
X.61324131A>G	836195323
X.61324270C>A	836195324
X.61324467G>A	836195325
X.61324534T>C	836195326
X.61324907C>T	836195327
X.61324917C>T	836195328
X.61324919C>T	836195329
X.61325109T>C	836195330
X.61325195A>T	836195331
X.61325208A>C	836195332
X.61325394G>A	836195333
X.61325421G>A	836195334
X.61325785T>G	836195335
X.61325805T>G	836195336
X.61325873G>A	836195337
X.61325905G>A	836195338
X.61326077G>A	836195339
X.61326097C>A	836195340
X.61326288G>T	836195341
X.61326353G>A	836195342
X.61326382G>A	836195343
X.61326581A>G	836195344
X.61326596G>T	836195345
X.61326646G>T	836195346
X.61327354T>C	836195347
X.61327368C>T	836195348
X.61327372G>A	836195349
X.61327415T>C	836195350
X.61327568G>A	836195351
X.61327615T>C	836195352
X.61327671T>C	836195353
X.61327685T>C	836195354
X.61327688G>A	836195355
X.61327788C>T	836195356
X.61327820G>A	836195357
X.61327874T>C	836195358
X.61328034T>C	836195359
X.61328081A>G	836195360
X.61328258A>C	836195361
X.61328275T>G	836195362
X.61328291A>G	836195363
X.61328294T>C	836195364
X.61328333C>G	836195365
X.61328349T>C	836195366
X.61328543G>A	836195367
X.61328594G>T	836195368
X.61328687T>C	836195369
X.61328747G>T	836195370
X.61328899T>C	836195371
X.61328923T>G	836195372
X.61329002T>C	836195373
X.61329073A>C	836195374
X.61329470C>T	836195375
X.61329472C>T	836195376
X.61329519C>A	836195377
X.61329564T>A	836195378
X.61329787T>C	836195379
X.61329838C>G	836195380
X.61330171C>T	836195381
X.61330203T>A	836195382
X.61330457C>T	836195383
X.61330701T>C	836195384
X.61330764T>C	836195385
X.61330916C>G	836195386
X.61331162A>G	836195387
X.61331271C>A	836195388
X.61331397T>G	836195389
X.61331474G>A	836195390
X.61331820A>G	836195391
X.61332419G>A	836195392
X.61332667G>A	836195393
X.61332898G>T	836195394
X.61332913G>T	836195395
X.61332972A>G	836195396
X.61333727A>G	836195397
X.61333819G>A	836195398
X.61334456G>C	836195399
X.61334742T>C	836195400
X.61335519C>T	836195401
X.61335690A>T	836195402
X.61335708T>C	836195403
X.61336043G>A	836195404
X.61336119A>G	836195405
X.61336705G>A	836195406
X.61336964A>G	836195407
X.61336974C>T	836195408
X.61337282A>G	836195409
X.61337329C>G	836195410
X.61337556G>T	836195411
X.61337665G>A	836195412
X.61337781T>C	836195413
X.61337898T>C,G	836195414
X.61338309G>A	836195415
X.61338384C>G	836195416
X.61338640C>T	836195417
X.61338696T>C	836195418
X.61338868G>A	836195419
X.61339161A>C	836195420
X.61339276A>G	836195421
X.61339353C>T	836195422
X.61339570T>C	836195423
X.61339607T>C	836195424
X.61339920T>G	836195425
X.61340487C>T	836195426
X.61340572G>A	836195427
X.61340762A>G	836195428
X.61340960T>C	836195429
X.61340967G>C	836195430
X.61341743C>T	836195431
X.61341777A>G	836195432
X.61341864G>A	836195433
X.61341920G>A	836195434
X.61341928G>A	836195435
X.61341941C>T	836195436
X.61341946G>A	836195437
X.61341947C>T	836195438
X.61341951T>C	836195439
X.61341967G>C	836195440
X.61341998C>G	836195441
X.61342147A>G	836195442
X.61342246G>A	836195443
X.61342250C>G	836195444
X.61342325A>G	836195445
X.61342403C>T	836195446
X.61342516A>G	836195447
X.61342862T>A	836195448
X.61342864G>A	836195449
X.61343121A>T	836195450
X.61343131T>C	836195451
X.61343144T>C	836195452
X.61343553G>A	836195453
X.61343750G>A	836195454
X.61343894G>A	836195455
X.61343954T>C	836195456
X.61344076T>G	836195457
X.61344089G>A	836195458
X.61344116G>A	836195459
X.61344222C>T	836195460
X.61344391T>A	836195461
X.61344695T>A	836195462
X.61344719G>A	836195463
X.61344793T>C	836195464
X.61346098T>C	836195465
X.61346242G>A	836195466
X.61346255A>C	836195467
X.61346317C>A	836195468
X.61346607A>G	836195469
X.61346662C>T	836195470
X.61346686A>C	836195471
X.61346721T>C	836195472
X.61346861T>C	836195473
X.61346905C>T	836195474
X.61347557G>T	836195475
X.61348477T>C	836195476
X.61348531T>C	836195477
X.61348674C>G	836195478
X.61348922G>A	836195479
X.61348958A>G	836195480
X.61349309C>T	836195481
X.61349542G>T	836195482
X.61349801A>G	836195483
X.61349878A>T	836195484
X.61350378C>T	836195485
X.61350444G>A	836195486
X.61350827A>G	836195487
X.61350943C>T	836195488
X.61351005A>G	836195489
X.61351108A>G	836195490
X.61351483A>G	836195491
X.61351663T>G	836195492
X.61351707G>A	836195493
X.61352069T>C	836195494
X.61352664A>G	836195495
X.61352839C>T	836195496
X.61353019A>C	836195497
X.61353061T>G	836195498
X.61353321G>A	836195499
X.61353668C>A	836195500
X.61353768T>G	836195501
X.61353800G>C	836195502
X.61353823G>A	836195503
X.61353969T>G	836195504
X.61354151G>A	836195505
X.61354253C>T	836195506
X.61354288C>G	836195507
X.61354362C>T	836195508
X.61354374C>G	836195509
X.61354456C>A	836195510
X.61354562A>C	836195511
X.61354665A>T	836195512
X.61355397C>T	836195513
X.61356055G>C	836195514
X.61356118T>A	836195515
X.61356302A>G	836195516
X.61356359G>A	836195517
X.61356376T>G	836195518
X.61356657T>C	836195519
X.61357185C>A	836195520
X.61357209T>A	836195521
X.61357680C>T	836195522
X.61358123C>T	836195523
X.61358424T>C	836195524
X.61358900T>C	836195525
X.61359316G>A	836195526
X.61359357T>C	836195527
X.61359685C>T	836195528
X.61360344G>A	836195529
X.61360353C>A	836195530
X.61360394C>T	836195531
X.61361078C>T	836195532
X.61361419T>C	836195533
X.61361543C>T	836195534
X.61361657A>G	836195535
X.61361817T>C	836195536
X.61361934C>T	836195537
X.61362330C>T	836195538
X.61362433G>C	836195539
X.61362547C>G	836195540
X.61362913C>T	836195541
X.61363545C>A	836195542
X.61363669C>T	836195543
X.61363718T>A	836195544
X.61364212G>A	836195545
X.61364221C>T	836195546
X.61364241T>G	836195547
X.61364263A>C	836195548
X.61364347C>G	836195549
X.61364918G>A	836195550
X.61365197C>T	836195551
X.61365210A>C	836195552
X.61365287G>T	836195553
X.61365906G>A	836195554
X.61366487T>C	836195555
X.61366530C>T	836195556
X.61366537C>T	836195557
X.61366540G>A	836195558
X.61367115G>A	836195559
X.61367523C>A	836195560
X.61367953C>A	836195561
X.61368049G>A	836195562
X.61368120T>C	836195563
X.61368160A>T	836195564
X.61368164G>T	836195565
X.61368711C>G	836195566
X.61368987A>T	836195567
X.61369157A>G	836195568
X.61369175C>T	836195569
X.61369210G>T	836195570
X.61369970A>G	836195571
X.61370318A>T	836195572
X.61370368G>A	836195573
X.61370521A>G	836195574
X.61371434A>G	836195575
X.61372015C>A	836195576
X.61372264T>G	836195577
X.61372437A>C	836195578
X.61372747T>A	836195579
X.61373503C>T	836195580
X.61374005T>G	836195581
X.61374011A>G	836195582
X.61374239G>A	836195583
X.61374497G>A	836195584
X.61374625G>A	836195585
X.61374923G>C	836195586
X.61375152A>G	836195587
X.61375217C>A	836195588
X.61375316T>C	836195589
X.61376058A>G	836195590
X.61376114A>G	836195591
X.61376586A>G	836195592
X.61377026T>G	836195593
X.61377250T>A	836195594
X.61377264T>G	836195595
X.61377396A>G	836195596
X.61378484A>C	836195597
X.61378640A>G	836195598
X.61378939T>C	836195599
X.61379387A>G	836195600
X.61379854T>G	836195601
X.61380437A>G	836195602
X.61381069G>C	836195603
X.61381762G>A	836195604
X.61382963C>T	836195605
X.61383276C>A	836195606
X.61383406T>G	836195607
X.61383445A>C	836195608
X.61383776G>A	836195609
X.61383971T>C	836195610
X.61384295C>T	836195611
X.61384377T>G	836195612
X.61385165G>C	836195613
X.61386430A>T	836195614
X.61386462C>T	836195615
X.61386695T>C	836195616
X.61387649C>T	836195617
X.61387851T>C	836195618
X.61388021G>A	836195619
X.61388809G>A	836195620
X.61388933A>G	836195621
X.61389017T>C	836195622
X.61389384T>C	836195623
X.61389493T>C	836195624
X.61389494G>A	836195625
X.61389748A>C	836195626
X.61390062C>T	836195627
X.61390071C>T	836195628
X.61390604C>T	836195629
X.61390780G>A	836195630
X.61390793C>T	836195631
X.61391664A>T	836195632
X.61391950G>A	836195633
X.61392250G>A	836195634
X.61392308T>C	836195635
X.61392331G>A	836195636
X.61392355T>A	836195637
X.61393813T>C	836195638
X.61394147T>C	836195639
X.61394152G>A	836195640
X.61395514G>A	836195641
X.61395538C>T	836195642
X.61395649T>G	836195643
X.61395700C>T	836195644
X.61395734C>T	836195645
X.61396043A>G	836195646
X.61396062A>T	836195647
X.61396119T>C	836195648
X.61396223A>C	836195649
X.61396313G>A	836195650
X.61396618T>A	836195651
X.61396780T>G	836195652
X.61397184C>A	836195653
X.61397218C>G	836195654
X.61397580T>C	836195655
X.61397587G>A	836195656
X.61397722T>C	836195657
X.61398116T>C	836195658
X.61398196A>G	836195659
X.61398260G>A	836195660
X.61398355T>C	836195661
X.61398396C>A	836195662
X.61398470T>C	836195663
X.61398659C>A	836195664
X.61398904G>A	836195665
X.61399229C>T	836195666
X.61399271A>G	836195667
X.61399334T>C	836195668
X.61399344G>A	836195669
X.61399369C>T	836195670
X.61399565C>G	836195671
X.61399687G>A	836195672
X.61399737C>T	836195673
X.61399763A>G	836195674
X.61399999G>T	836195675
X.61400004T>C	836195676
X.61400018A>C	836195677
X.61400022G>T	836195678
X.61400039A>G	836195679
X.61400043T>C	836195680
X.61400142G>C	836195681
X.61400195C>T	836195682
X.61400243C>T	836195683
X.61400265A>G	836195684
X.61400303A>T	836195685
X.61400867T>C	836195686
X.61400900G>A	836195687
X.61400930T>C	836195688
X.61401019C>T	836195689
X.61401076C>A	836195690
X.61401190G>A	836195691
X.61401230T>C	836195692
X.61401464G>C	836195693
X.61401556A>T	836195694
X.61401579C>A	836195695
X.61401581T>A	836195696
X.61401582T>G	836195697
X.61401664G>A	836195698
X.61401945G>C	836195699
X.61402002G>C	836195700
X.61402359A>C	836195701
X.61402396T>A	836195702
X.61402426A>C	836195703
X.61402547A>G	836195704
X.61402568G>C	836195705
X.61403006G>C	836195706
X.61403039A>G	836195707
X.61403192A>G	836195708
X.61403297A>C	836195709
X.61403329T>C	836195710
X.61403357G>A	836195711
X.61403448G>A	836195712
X.61403551C>A	836195713
X.61403594T>A	836195714
X.61403918T>C	836195715
X.61404064T>G	836195716
X.61404353T>C	836195717
X.61404494C>T	836195718
X.61404714C>T	836195719
X.61404774G>A	836195720
X.61404840T>C	836195721
X.61404898T>A	836195722
X.61404964G>T	836195723
X.61405047T>C	836195724
X.61405094A>G	836195725
X.61405506C>T	836195726
X.61405533T>C	836195727
X.61406168A>G	836195728
X.61406275C>T	836195729
X.61406587C>T	836195730
X.61406745A>G	836195731
X.61406790T>C	836195732
X.61406976G>A	836195733
X.61407002C>T	836195734
X.61407193G>A	836195735
X.61407546C>G	836195736
X.61407563A>G	836195737
X.61407654T>C	836195738
X.61407669T>C	836195739
X.61407757G>C	836195740
X.61407779G>A	836195741
X.61407903A>T	836195742
X.61407953G>C	836195743
X.61407982C>A	836195744
X.61408106A>G	836195745
X.61408159T>C	836195746
X.61408353C>T	836195747
X.61408411G>A	836195748
X.61408493G>A	836195749
X.61408642C>T	836195750
X.61408673C>T	836195751
X.61408700T>C	836195752
X.61409456C>T	836195753
X.61409513T>G	836195754
X.61409557G>A	836195755
X.61409611C>T	836195756
X.61409868C>G	836195757
X.61410175C>T	836195758
X.61410224C>T	836195759
X.61410225G>A	836195760
X.61410287C>T	836195761
X.61410322G>A	836195762
X.61410340G>A	836195763
X.61410416A>C	836195764
X.61410626C>T	836195765
X.61410988T>C	836195766
X.61411218C>T	836195767
X.61411232C>T	836195768
X.61411282A>G	836195769
X.61411605G>A	836195770
X.61411782A>G	836195771
X.61411798T>C	836195772
X.61411936T>G	836195773
X.61412076T>C	836195774
X.61412224G>T	836195775
X.61412559G>A	836195776
X.61412574T>G	836195777
X.61412618G>A	836195778
X.61412668T>C	836195779
X.61412901T>G	836195780
X.61412957T>C	836195781
X.61412984C>T	836195782
X.61412991G>A	836195783
X.61413374G>A	836195784
X.61414119C>T	836195785
X.61414127A>G	836195786
X.61414140T>C	836195787
X.61414224G>A	836195788
X.61414367G>A	836195789
X.61414524A>G	836195790
X.61414526C>T	836195791
X.61414531A>T	836195792
X.61414807T>A	836195793
X.61415076C>T	836195794
X.61415093T>C	836195795
X.61415113A>G	836195796
X.61415615T>C	836195797
X.61415755C>T	836195798
X.61416232C>A	836195799
X.61416693A>G	836195800
X.61416845G>C	836195801
X.61417105C>T	836195802
X.61417314G>A	836195803
X.61417499G>A	836195804
X.61417891C>T	836195805
X.61417918G>A	836195806
X.61417998T>C	836195807
X.61418016A>G	836195808
X.61418674G>A	836195809
X.61419049A>T	836195810
X.61419450A>G	836195811
X.61419569C>T	836195812
X.61419680G>A	836195813
X.61419973C>T	836195814
X.61420047T>C	836195815
X.61420241G>C	836195816
X.61420469G>A	836195817
X.61420552G>T	836195818
X.61420677G>T	836195819
X.61420755G>A	836195820
X.61421300T>C	836195821
X.61421798T>C	836195822
X.61422121C>T	836195823
X.61422135C>G	836195824
X.61422549A>C	836195825
X.61422583C>A	836195826
X.61422809G>A	836195827
X.61422827G>A	836195828
X.61422950C>T	836195829
X.61423283C>G	836195830
X.61425452G>A	836195831
X.61425589T>C	836195832
X.61425628T>C	836195833
X.61425697G>T	836195834
X.61426022A>G	836195835
X.61426334T>C	836195836
X.61426482G>A	836195837
X.61426496A>G	836195838
X.61426504C>T	836195839
X.61426652C>T	836195840
X.61426839T>G	836195841
X.61427110C>T	836195842
X.61427192A>G	836195843
X.61427873C>T	836195844
X.61427928G>A	836195845
X.61428185C>T	836195846
X.61428862G>T	836195847
X.61429142G>A	836195848
X.61429811G>A	836195849
X.61429953C>T	836195850
X.61430098T>C	836195851
X.61430156G>T	836195852
X.61431190C>A	836195853
X.61431231C>T	836195854
X.61431241G>T	836195855
X.61432042C>T	836195856
X.61432250C>T	836195857
X.61432415T>C	836195858
X.61432425G>A	836195859
X.61432993C>G	836195860
X.61433189T>A	836195861
X.61433491A>T	836195862
X.61433676C>A	836195863
X.61433716A>G	836195864
X.61434201A>G	836195865
X.61434390G>A	836195866
X.61434905G>C	836195867
X.61434932T>C	836195868
X.61435051T>C	836195869
X.61435153G>A	836195870
X.61435219C>T	836195871
X.61435227C>T	836195872
X.61435348A>T	836195873
X.61435479C>T	836195874
X.61435794A>G	836195875
X.61435985C>T	836195876
X.61436025C>G	836195877
X.61436193A>G	836195878
X.61437448T>C	836195879
X.61437730T>C	836195880
X.61437833G>A	836195881
X.61438158G>A	836195882
X.61438273C>G	836195883
X.61438346C>A	836195884
X.61438486A>G	836195885
X.61438672T>C	836195886
X.61438811A>G	836195887
X.61438826C>A	836195888
X.61438863G>A	836195889
X.61438895T>C	836195890
X.61438953G>T	836195891
X.61439068T>C	836195892
X.61439069A>G	836195893
X.61439087T>C	836195894
X.61439420T>A	836195895
X.61439461T>G	836195896
X.61439581C>T	836195897
X.61439666G>A	836195898
X.61439677A>G	836195899
X.61439730A>G	836195900
X.61439786T>C	836195901
X.61439831G>T	836195902
X.61439837A>G	836195903
X.61439975T>C	836195904
X.61440089T>C	836195905
X.61440137C>T	836195906
X.61440342G>A	836195907
X.61440502C>T	836195908
X.61440534A>C	836195909
X.61440654G>A	836195910
X.61440797A>G	836195911
X.61440983A>G	836195912
X.61441022G>A	836195913
X.61441041G>A	836195914
X.61441143G>A	836195915
X.61441173G>A	836195916
X.61441174C>T	836195917
X.61441511C>T	836195918
X.61441572A>C	836195919
X.61441822C>T	836195920
X.61441992C>A	836195921
X.61442076C>A	836195922
X.61442561T>G	836195923
X.61442691C>T	836195924
X.61442847T>C	836195925
X.61443076T>C	836195926
X.61443146A>G	836195927
X.61443200C>T	836195928
X.61443202G>A	836195929
X.61443234C>T	836195930
X.61443315A>G	836195931
X.61443331G>A	836195932
X.61443423G>A	836195933
X.61443434A>G	836195934
X.61443471C>T	836195935
X.61443603G>A	836195936
X.61443718C>A	836195937
X.61443799C>T	836195938
X.61443800A>G	836195939
X.61443801A>T	836195940
X.61443811G>A	836195941
X.61443884T>C	836195942
X.61443943C>T	836195943
X.61444150C>T	836195944
X.61444159G>C	836195945
X.61444266T>G	836195946
X.61444319C>T	836195947
X.61444517G>A	836195948
X.61444524T>A	836195949
X.61444582G>A	836195950
X.61444587T>C	836195951
X.61445060A>G	836195952
X.61445447G>A	836195953
X.61445732T>C	836195954
X.61445794G>C	836195955
X.61445803G>C	836195956
X.61445962A>G	836195957
X.61445986G>A	836195958
X.61446610A>G	836195959
X.61446656C>T	836195960
X.61446722G>T	836195961
X.61446776G>A	836195962
X.61446863T>G	836195963
X.61447166C>A	836195964
X.61447222T>C	836195965
X.61447443A>G	836195966
X.61447520T>C	836195967
X.61447651A>G	836195968
X.61447677G>A	836195969
X.61447730T>C	836195970
X.61447880T>C	836195971
X.61447931T>A	836195972
X.61448286G>A	836195973
X.61448733T>C	836195974
X.61449422G>A	836195975
X.61450704A>G	836195976
X.61450902A>G	836195977
X.61450930T>C	836195978
X.61452156C>T	836195979
X.61452288A>C	836195980
X.61452378C>T	836195981
X.61452705C>T	836195982
X.61452781G>A	836195983
X.61452824C>T	836195984
X.61452886T>C	836195985
X.61452983G>A	836195986
X.61453031T>C	836195987
X.61453163C>T	836195988
X.61453191T>C	836195989
X.61453200G>A	836195990
X.61453465C>T	836195991
X.61454164T>C	836195992
X.61454451T>C	836195993
X.61454679A>C	836195994
X.61454990G>A	836195995
X.61455966C>G	836195996
X.61456112G>A	836195997
X.61456263T>C	836195998
X.61456311T>A	836195999
X.61456754T>C	836196000
X.61457110A>T	836196001
X.61457176T>G	836196002
X.61457182G>T	836196003
X.61457442A>G	836196004
X.61457454C>T	836196005
X.61457455A>G	836196006
X.61457948T>C	836196007
X.61458378C>T	836196008
X.61458404C>T	836196009
X.61458526G>A	836196010
X.61458581C>T	836196011
X.61459478T>C	836196012
X.61459547G>T	836196013
X.61460759G>A	836196014
X.61460827G>T	836196015
X.61461477A>C	836196016
X.61461501G>A	836196017
X.61461636T>C	836196018
X.61461884G>A	836196019
X.61462319C>T	836196020
X.61462493C>A	836196021
X.61462591A>G	836196022
X.61462733G>T	836196023
X.61462792C>T	836196024
X.61463023C>T	836196025
X.61463196T>A	836196026
X.61463455C>G	836196027
X.61463511C>T	836196028
X.61463809C>T	836196029
X.61464021A>C	836196030
X.61465637C>T	836196031
X.61465738T>G	836196032
X.61465800C>G	836196033
X.61465834C>A	836196034
X.61465847A>T	836196035
X.61466147G>T	836196036
X.61466277G>A	836196037
X.61466388T>C	836196038
X.61466584A>G	836196039
X.61466688T>C	836196040
X.61466919A>C	836196041
X.61466974C>T	836196042
X.61466975A>G	836196043
X.61467186T>C	836196044
X.61467203T>C	836196045
X.61467220G>A	836196046
X.61467238C>G	836196047
X.61467368A>G	836196048
X.61467459G>A	836196049
X.61467741T>C	836196050
X.61467999C>T	836196051
X.61468150T>A	836196052
X.61468169A>G	836196053
X.61468176G>A	836196054
X.61468473G>A	836196055
X.61468532C>G	836196056
X.61468569G>A	836196057
X.61468768A>T	836196058
X.61468932C>T	836196059
X.61469141C>T	836196060
X.61469226T>A	836196061
X.61469372A>C	836196062
X.61469596T>A	836196063
X.61469812C>T	836196064
X.61469910C>T	836196065
X.61469995A>G	836196066
X.61470043A>C	836196067
X.61470057T>C	836196068
X.61470129C>G	836196069
X.61470160A>G	836196070
X.61470181G>T	836196071
X.61470272G>A	836196072
X.61470305C>T	836196073
X.61470563C>G	836196074
X.61470696C>T	836196075
X.61470734C>T	836196076
X.61470879T>C	836196077
X.61471059A>G	836196078
X.61471122G>C	836196079
X.61471137A>G	836196080
X.61471397G>T	836196081
X.61471769A>G	836196082
X.61471834G>A	836196083
X.61471858C>T	836196084
X.61472013C>T	836196085
X.61472116C>T	836196086
X.61472169C>T	836196087
X.61472212C>T	836196088
X.61472263A>G	836196089
X.61472562C>A	836196090
X.61472609T>G	836196091
X.61472624G>A	836196092
X.61472693A>G	836196093
X.61472780T>C	836196094
X.61472872C>G	836196095
X.61472924C>G	836196096
X.61472995C>G	836196097
X.61473358C>G	836196098
X.61474344G>A	836196099
X.61474414G>A	836196100
X.61474695C>A	836196101
X.61474740T>C	836196102
X.61474817C>T	836196103
X.61474821T>C	836196104
X.61474822G>A	836196105
X.61474903G>A	836196106
X.61474988A>G	836196107
X.61475220A>G	836196108
X.61475401G>A	836196109
X.61476511T>C	836196110
X.61476605T>C	836196111
X.61477406T>C	836196112
X.61477683C>T	836196113
X.61477832G>C	836196114
X.61477876C>T	836196115
X.61477941C>A	836196116
X.61478830G>A	836196117
X.61478835C>T	836196118
X.61478857G>A	836196119
X.61479192C>G	836196120
X.61479266C>T	836196121
X.61480000G>A	836196122
X.61480645G>A	836196123
X.61480864G>T	836196124
X.61481075C>T	836196125
X.61481164T>C	836196126
X.61481252C>T	836196127
X.61481791T>C	836196128
X.61481928C>T	836196129
X.61482057G>A	836196130
X.61482435T>C	836196131
X.61483191C>T	836196132
X.61483448G>A	836196133
X.61483458T>G	836196134
X.61483520G>A	836196135
X.61483930G>T	836196136
X.61484703C>G	836196137
X.61484922C>T	836196138
X.61485284G>A	836196139
X.61485379G>A	836196140
X.61485406T>C	836196141
X.61485418C>T	836196142
X.61485424T>A	836196143
X.61485436A>G	836196144
X.61485719C>T	836196145
X.61485820A>C	836196146
X.61485897A>C	836196147
X.61485910G>T	836196148
X.61485991A>G	836196149
X.61486271G>A	836196150
X.61486476G>C	836196151
X.61486635C>T	836196152
X.61486665C>G	836196153
X.61487052C>T	836196154
X.61487207G>A	836196155
X.61487432C>T	836196156
X.61487433G>T	836196157
X.61487452G>A	836196158
X.61487454T>C	836196159
X.61487455A>G	836196160
X.61487689C>A	836196161
X.61487717A>T	836196162
X.61487733T>C	836196163
X.61487760C>T	836196164
X.61488272T>G	836196165
X.61488380A>G	836196166
X.61488631G>A	836196167
X.61488647A>G	836196168
X.61488688T>C	836196169
X.61488725C>T	836196170
X.61488859C>T	836196171
X.61488909G>A	836196172
X.61489265C>T	836196173
X.61489266G>A	836196174
X.61489312T>C	836196175
X.61489345T>C	836196176
X.61489399A>G	836196177
X.61489586A>G	836196178
X.61489617G>T	836196179
X.61489645A>G	836196180
X.61489655C>A	836196181
X.61489682T>G	836196182
X.61489903G>A	836196183
X.61489906C>A	836196184
X.61490176C>T	836196185
X.61490365A>T	836196186
X.61490629T>A	836196187
X.61490695C>T	836196188
X.61490850T>C	836196189
X.61490855A>G	836196190
X.61490907G>A	836196191
X.61491092A>C	836196192
X.61491139T>C	836196193
X.61491259G>A	836196194
X.61491327A>T	836196195
X.61491391A>C	836196196
X.61491401C>T	836196197
X.61491402G>A	836196198
X.61491438T>C	836196199
X.61491516A>G	836196200
X.61491987T>C	836196201
X.61492045G>A	836196202
X.61492202C>A	836196203
X.61492283T>C	836196204
X.61492443C>T	836196205
X.61492534C>T	836196206
X.61492542C>T	836196207
X.61492693T>C	836196208
X.61492734T>C	836196209
X.61492777C>T	836196210
X.61493126G>A	836196211
X.61493305C>T	836196212
X.61493314T>C	836196213
X.61493418C>T	836196214
X.61493627G>T	836196215
X.61493631T>C	836196216
X.61493762C>T	836196217
X.61494129G>A	836196218
X.61494436C>T	836196219
X.61494705C>T	836196220
X.61494814G>C	836196221
X.61495216T>C	836196222
X.61495983A>G	836196223
X.61496300C>T	836196224
X.61496740G>A	836196225
X.61498193T>C	836196226
X.61498276A>C	836196227
X.61498566C>G	836196228
X.61498879A>T	836196229
X.61499136C>T	836196230
X.61499280C>T	836196231
X.61499604G>C	836196232
X.61499724A>G	836196233
X.61499879C>T	836196234
X.61499881C>T	836196235
X.61500155A>G	836196236
X.61500295C>G	836196237
X.61500384C>T	836196238
X.61500408G>A	836196239
X.61501768C>T	836196240
X.61502547G>A	836196241
X.61502657G>A	836196242
X.61502737A>G	836196243
X.61502784A>G	836196244
X.61502878A>G	836196245
X.61502927T>C	836196246
X.61502939A>C	836196247
X.61503407G>C	836196248
X.61503443T>C	836196249
X.61503594A>T	836196250
X.61503650C>G	836196251
X.61503763G>A	836196252
X.61503900A>G	836196253
X.61503907A>G	836196254
X.61503910G>A	836196255
X.61504363A>G	836196256
X.61504723G>T	836196257
X.61505260A>G	836196258
X.61505990A>C	836196259
X.61506548A>G	836196260
X.61506801T>G	836196261
X.61506990C>T	836196262
X.61507192A>C	836196263
X.61507470G>A	836196264
X.61507672G>A	836196265
X.61507688C>T	836196266
X.61508048G>A	836196267
X.61508225T>A	836196268
X.61508490T>C	836196269
X.61508766G>T	836196270
X.61508834G>A	836196271
X.61508866G>C	836196272
X.61509356C>T	836196273
X.61509372T>A	836196274
X.61509446A>T	836196275
X.61509472A>G	836196276
X.61509886C>T	836196277
X.61509887G>A	836196278
X.61510813C>T	836196279
X.61510997G>T	836196280
X.61511631A>G	836196281
X.61511857T>C	836196282
X.61511959A>G	836196283
X.61512179C>T	836196284
X.61512612G>A	836196285
X.61513712T>C	836196286
X.61513875G>A	836196287
X.61515533T>A	836196288
X.61515652T>C	836196289
X.61516812C>T	836196290
X.61517585T>C	836196291
X.61517805A>G	836196292
X.61518102A>G	836196293
X.61518686C>A	836196294
X.61518745G>C	836196295
X.61518790T>G	836196296
X.61518936A>G	836196297
X.61519152C>T	836196298
X.61519644C>A	836196299
X.61519728T>C	836196300
X.61519813C>T	836196301
X.61519902T>C	836196302
X.61520724T>C	836196303
X.61520747T>G	836196304
X.61521248C>G	836196305
X.61521520A>G	836196306
X.61521552G>C	836196307
X.61521885G>A	836196308
X.61522020C>T	836196309
X.61522229T>C	836196310
X.61522291T>C	836196311
X.61522292G>A	836196312
X.61522330C>T	836196313
X.61523274A>G	836196314
X.61523339T>C	836196315
X.61523472G>T	836196316
X.61524269C>A	836196317
X.61524355C>G	836196318
X.61524423G>A	836196319
X.61524625A>G	836196320
X.61525107A>G	836196321
X.61525692G>T	836196322
X.61525721C>T	836196323
X.61525782T>G	836196324
X.61525923A>C	836196325
X.61525991G>A	836196326
X.61526012T>C	836196327
X.61526612C>T	836196328
X.61528306T>C	836196329
X.61528340G>A	836196330
X.61528413T>C	836196331
X.61528519C>T	836196332
X.61529244A>G	836196333
X.61529326A>G	836196334
X.61529645C>T	836196335
X.61530084C>T	836196336
X.61530144A>G	836196337
X.61530277A>G	836196338
X.61530428A>C	836196339
X.61530448A>C	836196340
X.61530743A>G	836196341
X.61531563C>A	836196342
X.61532198G>A	836196343
X.61532294T>C	836196344
X.61532618A>C	836196345
X.61532667A>C	836196346
X.61532897T>A	836196347
X.61533333G>A	836196348
X.61533682C>T	836196349
X.61533752A>G	836196350
X.61533915T>G	836196351
X.61534066C>T	836196352
X.61534120A>G	836196353
X.61534141G>T	836196354
X.61534613A>G	836196355
X.61534766C>T	836196356
X.61535374C>T	836196357
X.61535393C>T	836196358
X.61535394A>G	836196359
X.61535602C>T	836196360
X.61535889G>A	836196361
X.61535918G>A	836196362
X.61536165G>A	836196363
X.61536508A>G	836196364
X.61536548C>T	836196365
X.61536930A>G	836196366
X.61538338T>G	836196367
X.61539392G>A	836196368
X.61539576C>T	836196369
X.61539711A>G	836196370
X.61541057C>A	836196371
X.61541228T>C	836196372
X.61541273G>A	836196373
X.61541406T>G	836196374
X.61541475T>G	836196375
X.61542272G>A	836196376
X.61542274G>C	836196377
X.61542592T>C	836196378
X.61542613G>A	836196379
X.61543970C>T	836196380
X.61544324T>C	836196381
X.61544460C>T	836196382
X.61544947T>C	836196383
X.61545857T>C	836196384
X.61546226G>T	836196385
X.61546281T>C	836196386
X.61546810C>T	836196387
X.61546942T>G	836196388
X.61546954A>T	836196389
X.61547080G>A	836196390
X.61547482C>T	836196391
X.61548343C>G	836196392
X.61548454A>G	836196393
X.61548602G>A	836196394
X.61548613T>G	836196395
X.61548674T>C	836196396
X.61549639T>C	836196397
X.61549664T>A	836196398
X.61549786G>A	836196399
X.61550247A>G	836196400
X.61550468T>A	836196401
X.61550809T>A	836196402
X.61551565T>C	836196403
X.61551571G>A	836196404
X.61551676A>G	836196405
X.61552292A>G	836196406
X.61552305T>A	836196407
X.61552312T>C	836196408
X.61552441T>C	836196409
X.61552514A>G	836196410
X.61552572G>A	836196411
X.61552899T>C	836196412
X.61553020C>T	836196413
X.61553123A>G	836196414
X.61553127G>A	836196415
X.61553220C>T	836196416
X.61553310A>G	836196417
X.61553577A>C	836196418
X.61553726G>A	836196419
X.61553745C>A	836196420
X.61553766G>C	836196421
X.61553841A>C	836196422
X.61553917T>C	836196423
X.61553927C>T	836196424
X.61553939G>A	836196425
X.61553966C>T	836196426
X.61553996G>A	836196427
X.61554035C>T	836196428
X.61554103A>G	836196429
X.61554208G>A	836196430
X.61554256G>A	836196431
X.61554272C>T	836196432
X.61554478A>G	836196433
X.61554517G>T	836196434
X.61554528G>A	836196435
X.61554532T>A	836196436
X.61554538T>C	836196437
X.61554652T>C	836196438
X.61554754C>T	836196439
X.61554755A>G	836196440
X.61555016T>C	836196441
X.61555068T>A	836196442
X.61555074A>C	836196443
X.61555118C>T	836196444
X.61555137C>T	836196445
X.61555205T>C	836196446
X.61555285C>G	836196447
X.61555409G>C	836196448
X.61555422T>C	836196449
X.61555495G>A	836196450
X.61555514T>C	836196451
X.61555727C>T	836196452
X.61555778C>G	836196453
X.61555784G>C	836196454
X.61555907T>C	836196455
X.61555952A>G	836196456
X.61556041T>C	836196457
X.61556100G>C	836196458
X.61556284A>C	836196459
X.61556316A>G	836196460
X.61556361G>C	836196461
X.61556390C>T	836196462
X.61556401A>T	836196463
X.61556461G>A	836196464
X.61556524A>G	836196465
X.61556539T>C	836196466
X.61556551A>G	836196467
X.61556665C>T	836196468
X.61556866T>A	836196469
X.61557034C>T	836196470
X.61557071G>C	836196471
X.61557088T>C	836196472
X.61557304A>C	836196473
X.61557366A>G	836196474
X.61557461C>T	836196475
X.61557541C>G	836196476
X.61557622T>C	836196477
X.61557775A>C	836196478
X.61558506T>G	836196479
X.61558625C>A	836196480
X.61558665A>T	836196481
X.61559029G>A	836196482
X.61559100C>T	836196483
X.61559394G>A	836196484
X.61559683C>T	836196485
X.61559990T>C	836196486
X.61560655C>T	836196487
X.61560918A>C	836196488
X.61560967C>G	836196489
X.61561000C>T	836196490
X.61561190C>T	836196491
X.61561243C>A	836196492
X.61561704C>T	836196493
X.61561809T>C	836196494
X.61561878T>G	836196495
X.61562212A>G	836196496
X.61562216T>G	836196497
X.61562483A>G	836196498
X.61562930G>A	836196499
X.61563816A>C	836196500
X.61564209A>G	836196501
X.61564350G>A	836196502
X.61564962T>A	836196503
X.61565125G>A	836196504
X.61565370A>G	836196505
X.61565631C>T	836196506
X.61566183A>T	836196507
X.61566278T>C	836196508
X.61566408G>A	836196509
X.61566823T>C	836196510
X.61566885T>C	836196511
X.61566914G>T	836196512
X.61567314C>T	836196513
X.61567323C>A	836196514
X.61567984G>T	836196515
X.61568147T>C	836196516
X.61568551C>T	836196517
X.61568557T>C	836196518
X.61568564A>G	836196519
X.61568643A>G	836196520
X.61568657G>A	836196521
X.61568976T>G	836196522
X.61568979A>G	836196523
X.61569215G>T	836196524
X.61569225G>A	836196525
X.61569317C>T	836196526
X.61569450A>G	836196527
X.61569458A>G	836196528
X.61570079C>T	836196529
X.61570204C>T	836196530
X.61570388C>A	836196531
X.61570640T>C	836196532
X.61570696C>T	836196533
X.61570742C>G	836196534
X.61570870G>A	836196535
X.61570915C>T	836196536
X.61570944C>A	836196537
X.61571265G>A	836196538
X.61571356G>T	836196539
X.61571370G>A	836196540
X.61571599T>C	836196541
X.61571681T>C	836196542
X.61571944G>A	836196543
X.61571972G>A	836196544
X.61572001A>G	836196545
X.61572026A>G	836196546
X.61572341A>G	836196547
X.61572448A>T	836196548
X.61572521C>G	836196549
X.61572565G>A	836196550
X.61572590A>G	836196551
X.61572849A>T	836196552
X.61573163G>A	836196553
X.61573178G>A	836196554
X.61573194G>A	836196555
X.61573317T>C	836196556
X.61573390C>T	836196557
X.61573438T>C	836196558
X.61573445C>T	836196559
X.61573680T>C	836196560
X.61573737T>G	836196561
X.61573787T>G	836196562
X.61573840T>C	836196563
X.61574392C>G	836196564
X.61574639C>T	836196565
X.61574640G>A	836196566
X.61574682G>A	836196567
X.61574833A>T	836196568
X.61575114C>T	836196569
X.61575170A>T	836196570
X.61575359G>A	836196571
X.61575443C>T	836196572
X.61575465T>C	836196573
X.61575469C>T	836196574
X.61575608G>T	836196575
X.61575716A>G	836196576
X.61575726T>C	836196577
X.61575799A>C	836196578
X.61576025C>G	836196579
X.61576265A>G	836196580
X.61576282G>T	836196581
X.61576566G>T	836196582
X.61576665G>A	836196583
X.61577084G>A	836196584
X.61577183G>A	836196585
X.61577288A>G	836196586
X.61577365G>A	836196587
X.61577383A>G	836196588
X.61577917T>A	836196589
X.61577996C>T	836196590
X.61578559G>A	836196591
X.61578594A>T	836196592
X.61579140C>T	836196593
X.61579228G>T	836196594
X.61579411T>G	836196595
X.61579489T>G	836196596
X.61579507T>C	836196597
X.61579622G>A	836196598
X.61579632C>T	836196599
X.61579923T>C	836196600
X.61579986T>C	836196601
X.61580184G>A	836196602
X.61580310G>A	836196603
X.61580375G>A	836196604
X.61580463G>A	836196605
X.61580606G>A	836196606
X.61580701C>T	836196607
X.61580745A>G	836196608
X.61580790G>C	836196609
X.61580872G>A	836196610
X.61580895G>A	836196611
X.61580926C>G	836196612
X.61581101T>C	836196613
X.61581112C>T	836196614
X.61581285C>G	836196615
X.61581455T>C	836196616
X.61581893G>C	836196617
X.61582008C>G	836196618
X.61582429C>T	836196619
X.61582613G>A	836196620
X.61582897C>G	836196621
X.61583155C>T	836196622
X.61583174T>G	836196623
X.61583341A>G	836196624
X.61583447T>A	836196625
X.61583710G>A	836196626
X.61583716T>A	836196627
X.61583724A>G	836196628
X.61583762A>G	836196629
X.61583998T>C	836196630
X.61584051C>T	836196631
X.61584070C>G	836196632
X.61584343C>T	836196633
X.61584437T>C	836196634
X.61584574A>G	836196635
X.61584630G>A	836196636
X.61584702G>A	836196637
X.61585119G>A	836196638
X.61585203T>C	836196639
X.61585236C>T	836196640
X.61585399C>A	836196641
X.61585464T>C	836196642
X.61585521C>A	836196643
X.61585526A>G	836196644
X.61585564T>C	836196645
X.61585670C>A	836196646
X.61585842A>C	836196647
X.61585862A>C	836196648
X.61586179A>G	836196649
X.61586280C>T	836196650
X.61586290C>A	836196651
X.61586317A>G	836196652
X.61586424C>T	836196653
X.61586604C>T	836196654
X.61586661A>C	836196655
X.61586761G>T	836196656
X.61586788A>G	836196657
X.61586849A>T	836196658
X.61586876G>A	836196659
X.61586960A>G	836196660
X.61587142G>T	836196661
X.61587449C>T	836196662
X.61587481C>T	836196663
X.61587741T>C	836196664
X.61588111G>A	836196665
X.61588598T>G	836196666
X.61588988C>A	836196667
X.61589094C>G	836196668
X.61589223T>C	836196669
X.61589619C>T	836196670
X.61589755G>A	836196671
X.61589883T>A	836196672
X.61590054T>C	836196673
X.61590213T>C	836196674
X.61590492T>C	836196675
X.61590510T>A	836196676
X.61590569C>G	836196677
X.61590601G>A	836196678
X.61590686T>G	836196679
X.61590743A>G	836196680
X.61590749G>C	836196681
X.61590778A>G	836196682
X.61590784T>G	836196683
X.61590888T>G	836196684
X.61591157G>A	836196685
X.61591163A>G	836196686
X.61591250T>G	836196687
X.61591320G>C	836196688
X.61591386A>G	836196689
X.61591704G>A	836196690
X.61591708C>T	836196691
X.61591724T>G	836196692
X.61592105G>A	836196693
X.61592109G>A	836196694
X.61592441C>T	836196695
X.61593059G>T	836196696
X.61593176C>T	836196697
X.61593316C>T	836196698
X.61593904C>T	836196699
X.61594078C>T	836196700
X.61594150A>G	836196701
X.61594227C>T	836196702
X.61594305G>A	836196703
X.61594731G>A	836196704
X.61594825T>G	836196705
X.61595000A>G	836196706
X.61595198A>G	836196707
X.61595630C>G	836196708
X.61595695G>T	836196709
X.61595942A>T	836196710
X.61595966A>G	836196711
X.61596019A>G	836196712
X.61596506G>A	836196713
X.61596620A>G	836196714
X.61596947A>G	836196715
X.61597028T>C	836196716
X.61597144T>C	836196717
X.61597213A>C	836196718
X.61597387A>G	836196719
X.61599102C>T	836196720
X.61599259C>A	836196721
X.61600515A>T	836196722
X.61600718C>T	836196723
X.61601298C>G	836196724
X.61601530C>T	836196725
X.61602460C>A	836196726
X.61602545A>G	836196727
X.61602559G>C	836196728
X.61602581A>G	836196729
X.61602857G>A	836196730
X.61603057C>T	836196731
X.61603083A>G	836196732
X.61605302A>C	836196733
X.61605569T>A	836196734
X.61605570A>T	836196735
X.61605938G>A	836196736
X.61606269A>T	836196737
X.61606823C>A	836196738
X.61606940T>C	836196739
X.61607027G>A	836196740
X.61607556C>T	836196741
X.61607631A>G	836196742
X.61607815G>A	836196743
X.61608339A>C	836196744
X.61608342G>A	836196745
X.61608439T>C	836196746
X.61609186G>A	836196747
X.61609195G>C	836196748
X.61609353C>T	836196749
X.61609552G>A	836196750
X.61609960T>G	836196751
X.61610356A>G	836196752
X.61610785A>G	836196753
X.61610860C>G	836196754
X.61610926C>T	836196755
X.61611294T>C	836196756
X.61611462C>A	836196757
X.61611510C>T	836196758
X.61611875G>A	836196759
X.61612672C>A	836196760
X.61613294T>C	836196761
X.61613590C>A	836196762
X.61614125C>T	836196763
X.61614839G>C	836196764
X.61615031G>A	836196765
X.61615444G>A	836196766
X.61617089A>C	836196767
X.61617364T>A	836196768
X.61617396T>C	836196769
X.61617413T>C	836196770
X.61617995A>G	836196771
X.61618864A>G	836196772
X.61618866T>A	836196773
X.61619286C>T	836196774
X.61619437T>G	836196775
X.61619577A>T	836196776
X.61619717C>T	836196777
X.61620375T>G	836196778
X.61620859C>G	836196779
X.61621031C>G	836196780
X.61621507T>C	836196781
X.61621851C>T	836196782
X.61622088A>G	836196783
X.61622439T>A	836196784
X.61622449T>G	836196785
X.61622481G>A	836196786
X.61623470A>G	836196787
X.61623944T>C	836196788
X.61624089G>T	836196789
X.61624263A>G	836196790
X.61624676G>A	836196791
X.61624950G>A	836196792
X.61625404A>G	836196793
X.61625594A>G	836196794
X.61625727T>G	836196795
X.61625778G>T	836196796
X.61626376G>A	836196797
X.61626983C>T	836196798
X.61627047A>G	836196799
X.61627605G>A	836196800
X.61627822G>A	836196801
X.61627844T>C	836196802
X.61628413T>G	836196803
X.61628832A>T	836196804
X.61629462T>C	836196805
X.61629801C>T	836196806
X.61629985C>T	836196807
X.61630006C>T	836196808
X.61630019C>A	836196809
X.61630181A>G	836196810
X.61630608T>G	836196811
X.61630739T>G	836196812
X.61630988T>G	836196813
X.61631228G>A	836196814
X.61631245T>C	836196815
X.61631450G>C	836196816
X.61631531C>A	836196817
X.61631538A>G	836196818
X.61631601A>G	836196819
X.61631631C>T	836196820
X.61631644G>A	836196821
X.61631658C>T	836196822
X.61631685A>G	836196823
X.61631714C>T	836196824
X.61631752A>C	836196825
X.61631851G>A	836196826
X.61632429A>C	836196827
X.61632431A>T	836196828
X.61632541G>A	836196829
X.61632609T>G	836196830
X.61632897C>G	836196831
X.61633013G>A	836196832
X.61633186C>T	836196833
X.61633558T>C	836196834
X.61633625T>G	836196835
X.61633713A>G	836196836
X.61633838G>A	836196837
X.61633883G>C	836196838
X.61633899T>C	836196839
X.61633917G>A	836196840
X.61634043G>C	836196841
X.61634061T>C	836196842
X.61634078A>G	836196843
X.61634617A>C	836196844
X.61634837A>G	836196845
X.61635072C>T	836196846
X.61635352T>C	836196847
X.61635441C>T	836196848
X.61635641C>T	836196849
X.61636402A>C	836196850
X.61636515T>A	836196851
X.61636601G>A	836196852
X.61637075G>A	836196853
X.61637736A>T	836196854
X.61637984G>T	836196855
X.61638084G>A	836196856
X.61638372A>G	836196857
X.61638438A>G	836196858
X.61638897C>A	836196859
X.61639172C>A	836196860
X.61639237C>T	836196861
X.61639977C>T	836196862
X.61640246G>A	836196863
X.61640302A>G	836196864
X.61640578A>T	836196865
X.61640709G>T	836196866
X.61640761G>A	836196867
X.61640963G>A	836196868
X.61641207T>G	836196869
X.61641367T>C	836196870
X.61641378C>T	836196871
X.61641467G>T	836196872
X.61641576G>T	836196873
X.61641967A>G	836196874
X.61642179C>T	836196875
X.61642793G>C	836196876
X.61642908G>A	836196877
X.61643193C>T	836196878
X.61643524T>C	836196879
X.61643748C>T	836196880
X.61644479A>T	836196881
X.61644564C>T	836196882
X.61644629G>T	836196883
X.61644795G>C	836196884
X.61644908G>A	836196885
X.61645115A>G	836196886
X.61645493C>T	836196887
X.61645805T>C	836196888
X.61645845T>C	836196889
X.61645992G>A	836196890
X.61646576T>C	836196891
X.61647012A>G	836196892
X.61647514A>G	836196893
X.61647528C>A	836196894
X.61647559C>T	836196895
X.61647704G>A	836196896
X.61648004G>T	836196897
X.61648005C>T	836196898
X.61648306G>A	836196899
X.61648619T>A	836196900
X.61648688C>T	836196901
X.61648713T>G	836196902
X.61649027T>C	836196903
X.61649145C>T	836196904
X.61649229A>G	836196905
X.61649385T>C	836196906
X.61649508A>C	836196907
X.61649694G>A	836196908
X.61649768G>A	836196909
X.61649790C>T	836196910
X.61649804A>G	836196911
X.61649860T>C	836196912
X.61650167C>A	836196913
X.61650306G>T	836196914
X.61650422C>G	836196915
X.61650425A>G	836196916
X.61650445A>C	836196917
X.61650691A>G	836196918
X.61650791C>A	836196919
X.61650948A>G	836196920
X.61651534C>T	836196921
X.61651557A>G	836196922
X.61651636A>C	836196923
X.61651930T>C	836196924
X.61652151A>G	836196925
X.61652158A>C	836196926
X.61652159T>G	836196927
X.61652358C>T	836196928
X.61652382C>G	836196929
X.61652746T>A	836196930
X.61652864C>T	836196931
X.61652879T>C	836196932
X.61652936A>G	836196933
X.61653817A>G	836196934
X.61654050A>G	836196935
X.61654065C>G	836196936
X.61654619G>C	836196937
X.61654896C>T	836196938
X.61654903C>T	836196939
X.61654904T>C	836196940
X.61654934C>A	836196941
X.61654956G>T	836196942
X.61654984G>A	836196943
X.61654988G>A	836196944
X.61654995G>A	836196945
X.61655012C>T	836196946
X.61655329T>G	836196947
X.61655516G>C	836196948
X.61655838G>T	836196949
X.61655928A>T	836196950
X.61656082G>A	836196951
X.61656210C>A	836196952
X.61656350A>T	836196953
X.61656878T>C	836196954
X.61657398G>A	836196955
X.61657509A>G	836196956
X.61658069T>C	836196957
X.61658351C>T	836196958
X.61658628G>C	836196959
X.61658847T>G	836196960
X.61658873T>C	836196961
X.61658940A>G	836196962
X.61659015T>C	836196963
X.61659098T>C	836196964
X.61659289G>A	836196965
X.61660106T>C	836196966
X.61661085T>C	836196967
X.61661351C>A	836196968
X.61661724G>A	836196969
X.61662271A>G	836196970
X.61662801G>A	836196971
X.61662842A>G	836196972
X.61663566A>G	836196973
X.61664124A>G	836196974
X.61664561A>C	836196975
X.61664793G>C	836196976
X.61665262A>G	836196977
X.61665627C>A	836196978
X.61665648C>T	836196979
X.61666050C>T	836196980
X.61666856A>G	836196981
X.61667125A>T	836196982
X.61667791T>C	836196983
X.61667895C>A	836196984
X.61668424T>C,G	836196985
X.61668527A>G	836196986
X.61669618T>C	836196987
X.61669666T>C	836196988
X.61669775T>C	836196989
X.61669950A>G	836196990
X.61670128C>T	836196991
X.61670138A>C	836196992
X.61670480T>C	836196993
X.61670638G>A	836196994
X.61670654G>C	836196995
X.61670800C>T	836196996
X.61670826A>G	836196997
X.61670907C>A	836196998
X.61670918C>T	836196999
X.61671128C>T	836197000
X.61671142C>T	836197001
X.61671234G>A	836197002
X.61671269G>C	836197003
X.61671358T>C	836197004
X.61671429T>C	836197005
X.61671437G>C	836197006
X.61671489C>G	836197007
X.61671496A>G	836197008
X.61671522A>C	836197009
X.61671586A>G	836197010
X.61671766C>T	836197011
X.61671815T>A	836197012
X.61671833A>G	836197013
X.61671840A>G	836197014
X.61671862A>G	836197015
X.61671881T>C	836197016
X.61671916G>A	836197017
X.61671992G>A	836197018
X.61672006A>G	836197019
X.61672038A>G	836197020
X.61672113G>T	836197021
X.61672253C>T	836197022
X.61672330A>G	836197023
X.61672352G>A	836197024
X.61672386C>T	836197025
X.61672399G>A	836197026
X.61672484A>C	836197027
X.61672525T>C	836197028
X.61672552G>A	836197029
X.61672554C>T	836197030
X.61672558G>C	836197031
X.61672606G>C	836197032
X.61672634C>T	836197033
X.61672636A>G	836197034
X.61672676C>T	836197035
X.61672787C>G	836197036
X.61672810C>G	836197037
X.61672921G>C	836197038
X.61673003G>T	836197039
X.61673108G>A	836197040
X.61673181C>T	836197041
X.61673197T>G	836197042
X.61673285A>G	836197043
X.61673287T>C	836197044
X.61673303G>T	836197045
X.61673307C>T	836197046
X.61673339C>T	836197047
X.61673356T>C	836197048
X.61673394C>A	836197049
X.61673395G>A	836197050
X.61673462G>A	836197051
X.61673544G>A	836197052
X.61673567A>G	836197053
X.61673684A>G	836197054
X.61673731C>G	836197055
X.61673774G>T	836197056
X.61673799C>G	836197057
X.61673828G>C	836197058
X.61673866G>A	836197059
X.61673898A>C	836197060
X.61673907A>G	836197061
X.61673969G>T	836197062
X.61673972A>C	836197063
X.61673978G>A	836197064
X.61674024C>T	836197065
X.61674087G>T	836197066
X.61674091A>G	836197067
X.61674248G>A	836197068
X.61674275A>G	836197069
X.61674417A>T	836197070
X.61674536T>C	836197071
X.61674732G>C	836197072
X.61674947G>T	836197073
X.61675120A>G	836197074
X.61675122T>C	836197075
X.61675277A>G	836197076
X.61675347A>T	836197077
X.61675413C>G	836197078
X.61675544G>A	836197079
X.61675565G>A	836197080
X.61675635A>G	836197081
X.61675750G>A	836197082
X.61675764A>T	836197083
X.61675779A>C	836197084
X.61675946C>T	836197085
X.61676006G>A	836197086
X.61676194G>A	836197087
X.61676322C>T	836197088
X.61676517G>A	836197089
X.61676573G>C	836197090
X.61676757A>G	836197091
X.61676773T>C	836197092
X.61676909G>A	836197093
X.61676972G>C	836197094
X.61676979T>C	836197095
X.61677218A>G	836197096
X.61677285G>A	836197097
X.61677304T>G	836197098
X.61677504G>T	836197099
X.61677748G>A	836197100
X.61677754T>G	836197101
X.61677811C>A	836197102
X.61677840C>T	836197103
X.61677906T>C	836197104
X.61677966C>A	836197105
X.61678145G>A	836197106
X.61678331T>G	836197107
X.61678333C>A	836197108
X.61678339A>G	836197109
X.61678355G>T	836197110
X.61678380T>C	836197111
X.61678425T>C	836197112
X.61678542G>C	836197113
X.61678638C>A	836197114
X.61678726A>G	836197115
X.61678872C>T	836197116
X.61678898T>C	836197117
X.61678964T>C	836197118
X.61678983G>A	836197119
X.61679175A>G	836197120
X.61679220T>C	836197121
X.61679340C>T	836197122
X.61679424T>C	836197123
X.61679602G>C	836197124
X.61679717C>T	836197125
X.61679754A>T	836197126
X.61679958A>G	836197127
X.61679962G>A	836197128
X.61679965A>C	836197129
X.61680112C>T	836197130
X.61680113A>G	836197131
X.61680121G>A	836197132
X.61680230A>G	836197133
X.61680247G>A	836197134
X.61680273C>T	836197135
X.61680292T>C	836197136
X.61680474A>G	836197137
X.61680480C>T	836197138
X.61680715G>A	836197139
X.61680778A>G	836197140
X.61680801C>T	836197141
X.61680886G>C	836197142
X.61680901A>C	836197143
X.61680978T>G	836197144
X.61681043C>A	836197145
X.61681057A>T	836197146
X.61681097C>T	836197147
X.61681099A>T	836197148
X.61681118T>C	836197149
X.61681152G>A	836197150
X.61681158C>T	836197151
X.61681225T>G	836197152
X.61681260T>C	836197153
X.61681501A>G	836197154
X.61681564T>A	836197155
X.61681585T>C	836197156
X.61681661T>C	836197157
X.61681673G>A	836197158
X.61681714C>T	836197159
X.61681899T>C	836197160
X.61682038G>T	836197161
X.61682314C>T	836197162
X.61682361T>C	836197163
X.61682447T>C	836197164
X.61682559G>A	836197165
X.61683090T>G	836197166
X.61683299G>T	836197167
X.61683424A>G	836197168
X.61683528A>G	836197169
X.61683936G>A	836197170
X.61684046G>C	836197171
X.61684056G>A	836197172
X.61684885T>C	836197173
X.61685168C>T	836197174
X.61685278C>T	836197175
X.61685987T>C	836197176
X.61686336G>A	836197177
X.61686590C>T	836197178
X.61687009T>C	836197179
X.61687402A>G	836197180
X.61687610A>G	836197181
X.61688306C>T	836197182
X.61688426G>C	836197183
X.61688589C>A	836197184
X.61688674C>T	836197185
X.61688814C>T	836197186
X.61688821G>A	836197187
X.61688921T>G	836197188
X.61689220G>T	836197189
X.61689442G>T	836197190
X.61689646G>A	836197191
X.61689661C>A	836197192
X.61689673G>A	836197193
X.61689752C>A	836197194
X.61689881G>A	836197195
X.61689910C>T	836197196
X.61690350G>T	836197197
X.61690410A>C	836197198
X.61690670A>G	836197199
X.61691621A>C	836197200
X.61691916C>T	836197201
X.61692339A>G	836197202
X.61692391T>C	836197203
X.61692509A>C	836197204
X.61692565G>A	836197205
X.61692640C>T	836197206
X.61692700A>G	836197207
X.61693235T>C	836197208
X.61693471T>C	836197209
X.61693612C>A	836197210
X.61693684C>G	836197211
X.61693905G>A	836197212
X.61694435C>G	836197213
X.61694758T>C	836197214
X.61694983A>G	836197215
X.61695277T>C	836197216
X.61695291G>A	836197217
X.61695328C>G	836197218
X.61695855C>A	836197219
X.61695964A>G	836197220
X.61696045G>C	836197221
X.61696046G>T	836197222
X.61696474T>A	836197223
X.61696496T>C	836197224
X.61696561C>T	836197225
X.61697052A>G	836197226
X.61697124A>G	836197227
X.61697125T>C	836197228
X.61697223G>A	836197229
X.61697353G>C	836197230
X.61697417C>A	836197231
X.61697641G>T	836197232
X.61697744T>C	836197233
X.61698101A>G	836197234
X.61698233A>G	836197235
X.61698432T>C	836197236
X.61698465A>C	836197237
X.61698466T>C	836197238
X.61698507C>T	836197239
X.61698511A>G	836197240
X.61698558G>A	836197241
X.61698597A>G	836197242
X.61698655G>A	836197243
X.61698664T>C	836197244
X.61698820T>G	836197245
X.61698846C>G	836197246
X.61698865A>G	836197247
X.61698881G>A	836197248
X.61698919T>C	836197249
X.61699132G>A	836197250
X.61699277A>G	836197251
X.61699286A>G	836197252
X.61699432A>G	836197253
X.61699874T>G	836197254
X.61699941A>C	836197255
X.61700039C>A	836197256
X.61700355G>A	836197257
X.61700400C>T	836197258
X.61700496G>A	836197259
X.61700507A>G	836197260
X.61700610A>T	836197261
X.61700613T>C	836197262
X.61701022C>T	836197263
X.61701054A>G	836197264
X.61701296T>C	836197265
X.61701455G>A	836197266
X.61701505A>T	836197267
X.61701548T>G	836197268
X.61701732C>T	836197269
X.61701899T>G	836197270
X.61701934T>A	836197271
X.61702229G>A	836197272
X.61702299A>G	836197273
X.61702356A>G	836197274
X.61702506G>T	836197275
X.61702672C>G	836197276
X.61702803G>C	836197277
X.61702938A>G	836197278
X.61702967G>A	836197279
X.61702974A>C	836197280
X.61702980T>C	836197281
X.61703186G>C	836197282
X.61703187G>A	836197283
X.61703296T>C	836197284
X.61703297G>A	836197285
X.61703651C>T	836197286
X.61703723C>T	836197287
X.61703958G>A	836197288
X.61703982T>C	836197289
X.61704150A>C	836197290
X.61704316A>G	836197291
X.61704450T>A	836197292
X.61704487G>T	836197293
X.61704605G>A	836197294
X.61704943G>A	836197295
X.61704985G>A	836197296
X.61705162G>A	836197297
X.61705217C>T	836197298
X.61705226A>G	836197299
X.61705284T>G	836197300
X.61705319G>T	836197301
X.61705330A>G	836197302
X.61705461T>C	836197303
X.61705487G>A	836197304
X.61705595T>C	836197305
X.61705625T>C	836197306
X.61705648A>C	836197307
X.61705866C>T	836197308
X.61706094A>C	836197309
X.61706127C>A	836197310
X.61706129C>G	836197311
X.61706222G>A	836197312
X.61706232T>C	836197313
X.61706293A>G	836197314
X.61706299T>C	836197315
X.61706317G>T	836197316
X.61706398T>C	836197317
X.61706413C>G	836197318
X.61706475C>T	836197319
X.61706476A>G	836197320
X.61706519A>G	836197321
X.61706651C>A	836197322
X.61706759T>C	836197323
X.61706784C>T	836197324
X.61706815A>T	836197325
X.61706837C>T	836197326
X.61706887A>G	836197327
X.61706958T>C	836197328
X.61707035A>G	836197329
X.61707175T>A	836197330
X.61707225T>C	836197331
X.61707226A>G	836197332
X.61707301C>T	836197333
X.61707307G>C	836197334
X.61707322G>C	836197335
X.61707334C>T	836197336
X.61707338C>T	836197337
X.61707368T>C	836197338
X.61707380T>G	836197339
X.61707394A>C	836197340
X.61707402G>C	836197341
X.61707417C>T	836197342
X.61707455G>A	836197343
X.61707474A>G	836197344
X.61707488A>C	836197345
X.61707522C>A	836197346
X.61707639T>G	836197347
X.61707736A>G	836197348
X.61707787G>T	836197349
X.61707985C>T	836197350
X.61707986A>G	836197351
X.61708010T>G	836197352
X.61708038G>T	836197353
X.61708113T>C	836197354
X.61708124G>A	836197355
X.61708269G>A	836197356
X.61708320G>A	836197357
X.61708866C>T	836197358
X.61708880T>C	836197359
X.61708982A>G	836197360
X.61709219C>T	836197361
X.61709254T>C	836197362
X.61709388T>A	836197363
X.61709425T>G	836197364
X.61709452A>G	836197365
X.61709475T>C	836197366
X.61709629G>A	836197367
X.61709725T>C	836197368
X.61709726G>A	836197369
X.61709802C>T	836197370
X.61709860C>T	836197371
X.61709905G>A	836197372
X.61709913T>C	836197373
X.61710046C>T	836197374
X.61710124A>G	836197375
X.61710128A>G	836197376
X.61710162G>A	836197377
X.61710199A>T	836197378
X.61710394A>G	836197379
X.61710457G>A	836197380
X.61710491T>C	836197381
X.61710535G>A	836197382
X.61710549A>T	836197383
X.61710575A>G	836197384
X.61710830A>G	836197385
X.61710833T>A	836197386
X.61710878C>G	836197387
X.61710916A>G	836197388
X.61711033G>A	836197389
X.61711046A>G	836197390
X.61711049A>G	836197391
X.61711058G>A	836197392
X.61711081C>G	836197393
X.61711096G>A	836197394
X.61711103A>G	836197395
X.61711190C>T	836197396
X.61711191A>G	836197397
X.61711283T>C	836197398
X.61711394G>A	836197399
X.61711623G>A	836197400
X.61711674G>A	836197401
X.61711686A>G	836197402
X.61711768C>G	836197403
X.61712744T>G	836197404
X.61712757C>G	836197405
X.61712766C>T	836197406
X.61712795T>G	836197407
X.61712853T>C	836197408
X.61712985T>C	836197409
X.61713013T>A	836197410
X.61713028A>G	836197411
X.61713181C>A	836197412
X.61713195A>G	836197413
X.61713251C>T	836197414
X.61713294A>G	836197415
X.61713314G>A	836197416
X.61713377G>A	836197417
X.61713646T>C	836197418
X.61713724G>A	836197419
X.61713791C>T	836197420
X.61713838A>G	836197421
X.61713937G>A	836197422
X.61714031T>G	836197423
X.61714443T>C	836197424
X.61714455A>G	836197425
X.61714484G>A	836197426
X.61714488A>G	836197427
X.61714748G>A	836197428
X.61714905T>C	836197429
X.61714919C>T	836197430
X.61715247T>C	836197431
X.61715268T>G	836197432
X.61715295G>A	836197433
X.61715752C>A	836197434
X.61715765T>C	836197435
X.61715777C>T	836197436
X.61715785C>G	836197437
X.61715911T>C	836197438
X.61716503T>C	836197439
X.61716527A>G	836197440
X.61716574C>T	836197441
X.61716619A>C	836197442
X.61716641A>G	836197443
X.61716789C>G	836197444
X.61716913T>C	836197445
X.61717260G>A	836197446
X.61717400T>G	836197447
X.61717572C>T	836197448
X.61717638G>C	836197449
X.61717809A>G	836197450
X.61717811C>T	836197451
X.61717815G>A	836197452
X.61717846A>G	836197453
X.61718114C>T	836197454
X.61718919G>T	836197455
X.61719058A>G	836197456
X.61719196G>A	836197457
X.61719270T>G	836197458
X.61719475C>T	836197459
X.61719541C>T	836197460
X.61719582A>G	836197461
X.61719729A>G	836197462
X.61720396A>G	836197463
X.61720626C>T	836197464
X.61720960T>C	836197465
X.61721029G>A	836197466
X.61721083G>A	836197467
X.61721157T>C	836197468
X.61721413G>A	836197469
X.61721522C>G	836197470
X.61721681A>G	836197471
X.61721937A>G	836197472
X.61723451T>C	836197473
X.61723679G>A	836197474
X.61723699C>T	836197475
X.61723852A>G	836197476
X.61723927A>C	836197477
X.61724035T>C	836197478
X.61724232A>T	836197479
X.61724319G>A	836197480
X.61724363C>G	836197481
X.61724453A>T	836197482
X.61724547T>C	836197483
X.61725327G>A	836197484
X.61725505A>T	836197485
X.61725735A>C	836197486
X.61725865A>G	836197487
X.61725906T>C	836197488
X.61725987A>G	836197489
X.61726050T>C	836197490
X.61726676C>T	836197491
X.61726686C>T	836197492
X.61727216G>A	836197493
X.61727237C>A	836197494
X.61727258C>A	836197495
X.61727416A>G	836197496
X.61727514G>A	836197497
X.61727630G>T	836197498
X.61727660G>A	836197499
X.61727802G>A	836197500
X.61727825A>G	836197501
X.61728012T>C	836197502
X.61728377T>C	836197503
X.61728421G>C	836197504
X.61728469C>T	836197505
X.61728823A>G	836197506
X.61728914A>G	836197507
X.61728969C>A	836197508
X.61728995G>A	836197509
X.61729175G>T	836197510
X.61729326A>G	836197511
X.61729402G>A	836197512
X.61729726A>G	836197513
X.61729972G>A	836197514
X.61730432C>T	836197515
X.61730454G>A	836197516
X.61730601C>T	836197517
X.61730679G>A	836197518
X.61730689T>A	836197519
X.61730938G>A	836197520
X.61731134C>G	836197521
X.61731953T>C	836197522
X.61731996T>G	836197523
X.61732016G>A	836197524
X.61732251T>G	836197525
X.61732268G>C	836197526
X.61732715A>C	836197527
X.61732727A>G	836197528
X.61732749C>A	836197529
X.61732859G>A	836197530
X.61733050C>T	836197531
X.61733082G>T	836197532
X.61733644A>G	836197533
X.61733776C>T	836197534
X.61733924C>A	836197535
X.61734201A>G	836197536
X.61734554T>C	836197537
X.61734597C>A	836197538
X.61734840C>T	836197539
X.61734903A>G	836197540
X.61734934A>C	836197541
X.61735067A>G	836197542
X.61735131T>G	836197543
X.61735575C>T	836197544
X.61735693G>A	836197545
X.61735929G>A	836197546
X.61735942C>T	836197547
X.61735976C>A	836197548
X.61736340A>G	836197549
X.61736709G>T	836197550
X.61736787A>G	836197551
X.61737013A>G	836197552
X.61737412C>G	836197553
X.61737460A>G	836197554
X.61737507A>G	836197555
X.61737581G>A	836197556
X.61737594T>A	836197557
X.61737701G>C	836197558
X.61737966C>G	836197559
X.61737977C>T	836197560
X.61737993C>A	836197561
X.61738055G>A	836197562
X.61738063C>T	836197563
X.61738082T>C	836197564
X.61738161C>T	836197565
X.61738201A>G	836197566
X.61738275C>T	836197567
X.61738379C>T	836197568
X.61738447A>G	836197569
X.61738726T>C	836197570
X.61738829G>T	836197571
X.61739299A>T	836197572
X.61739330T>C	836197573
X.61739434C>T	836197574
X.61739648C>T	836197575
X.61740364A>G	836197576
X.61740420G>A	836197577
X.61740508A>G	836197578
X.61740551C>T	836197579
X.61740626T>C	836197580
X.61740911C>T	836197581
X.61741007G>C	836197582
X.61741052A>T	836197583
X.61741515T>C	836197584
X.61741659G>T	836197585
X.61742086A>G	836197586
X.61742165A>G	836197587
X.61742439A>G	836197588
X.61742792C>T	836197589
X.61742966C>T	836197590
X.61743195T>A	836197591
X.61743615A>G	836197592
X.61743686A>C	836197593
X.61744567C>G	836197594
X.61744591C>T	836197595
X.61744939C>G	836197596
X.61744991T>C	836197597
X.61745713C>G	836197598
X.61745951A>C	836197599
X.61746055T>C	836197600
X.61746131G>A	836197601
X.61746418G>A	836197602
X.61746459G>A	836197603
X.61746838A>C	836197604
X.61747089T>G	836197605
X.61747367A>C	836197606
X.61747409C>T	836197607
X.61747433A>T	836197608
X.61747660T>C	836197609
X.61747777G>A	836197610
X.61748092C>T	836197611
X.61749220G>A	836197612
X.61749320A>C	836197613
X.61750830C>T	836197614
X.61750956C>T	836197615
X.61751112A>G	836197616
X.61751178T>C	836197617
X.61751661T>C	836197618
X.61751738C>T	836197619
X.61751779G>A	836197620
X.61751857T>A	836197621
X.61751908A>G	836197622
X.61752857G>T	836197623
X.61753891T>C	836197624
X.61753946G>C	836197625
X.61754094T>C	836197626
X.61754296C>T	836197627
X.61754484T>A	836197628
X.61754838C>T	836197629
X.61755275T>G	836197630
X.61755479T>A	836197631
X.61755727T>C	836197632
X.61756202C>T	836197633
X.61756513T>G	836197634
X.61756737G>A	836197635
X.61756759C>G	836197636
X.61756879G>A	836197637
X.61756910G>A	836197638
X.61758553G>A	836197639
X.61758765G>A	836197640
X.61758788T>C	836197641
X.61759056A>G	836197642
X.61759711A>G	836197643
X.61760181C>T	836197644
X.61760286A>G	836197645
X.61760509C>T	836197646
X.61760918A>C	836197647
X.61761610A>G	836197648
X.61761915C>G	836197649
X.61762051A>G	836197650
X.61762173A>T	836197651
X.61762392T>C	836197652
X.61762648G>T	836197653
X.61762948A>T	836197654
X.61764580C>T	836197655
X.61765119C>T	836197656
X.61765170C>T	836197657
X.61765698G>C	836197658
X.61765918A>T	836197659
X.61766224T>C	836197660
X.61766820G>A	836197661
X.61766894C>T	836197662
X.61767320A>G	836197663
X.61767364C>T	836197664
X.61767378A>G	836197665
X.61767534T>C	836197666
X.61768317G>A	836197667
X.61768454C>A	836197668
X.61768470C>A	836197669
X.61768910G>A	836197670
X.61769316C>T	836197671
X.61769348T>C	836197672
X.61769584A>C	836197673
X.61769778T>C	836197674
X.61769951A>G	836197675
X.61770039G>A	836197676
X.61770158A>T	836197677
X.61770741A>T	836197678
X.61770871A>C	836197679
X.61771136G>T	836197680
X.61771222G>C	836197681
X.61771335G>T	836197682
X.61772005T>G	836197683
X.61772784C>A	836197684
X.61772801G>A	836197685
X.61772863T>C	836197686
X.61775084C>G	836197687
X.61775469T>C	836197688
X.61775653T>C	836197689
X.61775969T>C	836197690
X.61776443T>A	836197691
X.61776550A>G	836197692
X.61776869G>T	836197693
X.61777894G>T	836197694
X.61777911G>A	836197695
X.61779659A>G	836197696
X.61780198G>T	836197697
X.61780229G>A	836197698
X.61780506G>A	836197699
X.61780838G>A	836197700
X.61781021G>C	836197701
X.61781119T>G	836197702
X.61781388C>T	836197703
X.61781518T>G	836197704
X.61781531T>G	836197705
X.61781749G>A	836197706
X.61781859T>C	836197707
X.61782171C>T	836197708
X.61782445G>A	836197709
X.61782940T>C	836197710
X.61784713T>G	836197711
X.61786146T>G	836197712
X.61787092G>A	836197713
X.61787191A>G	836197714
X.61787272T>A	836197715
X.61787646T>G	836197716
X.61787747G>A	836197717
X.61787762A>G	836197718
X.61789431T>C	836197719
X.61789989G>A	836197720
X.61791365G>C	836197721
X.61791568A>G	836197722
X.61792103G>A	836197723
X.61792155T>C	836197724
X.61792616C>T	836197725
X.61792716G>C	836197726
X.61793056G>C	836197727
X.61793176A>G	836197728
X.61793222G>T	836197729
X.61793341A>C	836197730
X.61793734C>A	836197731
X.61793822C>T	836197732
X.61794274G>A	836197733
X.61794435C>T	836197734
X.61794649G>T	836197735
X.61795213C>T	836197736
X.61795257G>A	836197737
X.61796078A>G	836197738
X.61796311A>T	836197739
X.61796923A>G	836197740
X.61797661T>C	836197741
X.61797804A>G	836197742
X.61797914T>G	836197743
X.61797945A>C	836197744
X.61797992G>A	836197745
X.61798691A>G	836197746
X.61798890G>C	836197747
X.61799041C>G	836197748
X.61799079C>A	836197749
X.61799238G>T	836197750
X.61799513C>T	836197751
X.61799527C>A	836197752
X.61799958C>A	836197753
X.61800892A>C	836197754
X.61801713A>G	836197755
X.61802378G>A	836197756
X.61802872T>C	836197757
X.61803043A>C	836197758
X.61803174C>T	836197759
X.61803384T>C	836197760
X.61804295G>A	836197761
X.61805253T>A	836197762
X.61806784T>G	836197763
X.61806875G>A	836197764
X.61806983G>A	836197765
X.61807082C>T	836197766
X.61807442T>C	836197767
X.61807929A>G	836197768
X.61808366G>T	836197769
X.61808746G>A	836197770
X.61810322A>G	836197771
X.61810520G>C	836197772
X.61810533C>T	836197773
X.61810556A>G	836197774
X.61810670T>C	836197775
X.61810886G>C	836197776
X.61810975T>C	836197777
X.61812565C>G	836197778
X.61813012T>C	836197779
X.61813077A>G	836197780
X.61813097G>T	836197781
X.61813408A>G	836197782
X.61813760G>A	836197783
X.61813875A>G	836197784
X.61813885G>A	836197785
X.61814078A>G	836197786
X.61814139C>A	836197787
X.61814410G>T	836197788
X.61814745G>A	836197789
X.61814822G>A	836197790
X.61815226G>A	836197791
X.61815261C>T	836197792
X.61815367G>C	836197793
X.61815671C>T	836197794
X.61816102T>C	836197795
X.61816216T>C	836197796
X.61816358T>C	836197797
X.61816445A>G	836197798
X.61817168T>C	836197799
X.61817194T>A	836197800
X.61817362C>G	836197801
X.61817462T>A	836197802
X.61817578T>C	836197803
X.61817853A>G	836197804
X.61818026C>T	836197805
X.61818393A>C	836197806
X.61818686A>G	836197807
X.61818837A>C	836197808
X.61818991C>A	836197809
X.61819506C>T	836197810
X.61819848A>G	836197811
X.61819931T>G	836197812
X.61819961A>G	836197813
X.61820514T>C	836197814
X.61820848T>A	836197815
X.61820928G>A	836197816
X.61821254G>T	836197817
X.61821448A>T	836197818
X.61821651A>G	836197819
X.61822698C>G	836197820
X.61823202A>G	836197821
X.61823477G>T	836197822
X.61823525G>A	836197823
X.61823686C>T	836197824
X.61823791G>A	836197825
X.61824019T>C	836197826
X.61824048G>A	836197827
X.61824052C>T	836197828
X.61824084C>T	836197829
X.61824102C>G	836197830
X.61824110G>A	836197831
X.61824114C>A	836197832
X.61824146G>A	836197833
X.61824172G>A	836197834
X.61824242G>A	836197835
X.61824243T>C	836197836
X.61824634T>A	836197837
X.61824884C>A	836197838
X.61825391G>A	836197839
X.61825642T>G	836197840
X.61826032C>T	836197841
X.61826107A>G	836197842
X.61826668A>G	836197843
X.61826824T>C	836197844
X.61826997C>T	836197845
X.61827152A>C	836197846
X.61827156C>T	836197847
X.61828607A>C	836197848
X.61828681G>T	836197849
X.61828822T>C	836197850
X.61828838T>C	836197851
X.61828996T>C	836197852
X.61829525G>A	836197853
X.61829536C>T	836197854
X.61829603G>A	836197855
X.61829606C>A	836197856
X.61829951A>G	836197857
X.61830013T>C	836197858
X.61830312T>A	836197859
X.61830652A>G	836197860
X.61830945T>A	836197861
X.61830971G>A	836197862
X.61831155G>A	836197863
X.61831314G>C	836197864
X.61831353T>C	836197865
X.61832173G>A	836197866
X.61832256G>A	836197867
X.61832972A>T	836197868
X.61833098C>T	836197869
X.61833140C>T	836197870
X.61833435G>T	836197871
X.61833468A>C	836197872
X.61833772A>G	836197873
X.61833983T>C	836197874
X.61834114C>T	836197875
X.61834690T>C	836197876
X.61835486C>G	836197877
X.61836029T>G	836197878
X.61836514T>G	836197879
X.61836518A>G	836197880
X.61836793G>A	836197881
X.61836965C>T	836197882
X.61838008A>G	836197883
X.61838227A>G	836197884
X.61838309C>A	836197885
X.61838642G>A	836197886
X.61838711A>T	836197887
X.61839281G>A	836197888
X.61839424C>G	836197889
X.61839971A>G	836197890
X.61840076G>T	836197891
X.61840089G>C	836197892
X.61840113C>T	836197893
X.61840216G>A	836197894
X.61840633G>A	836197895
X.61841483G>T	836197896
X.61841529T>C	836197897
X.61841531C>T	836197898
X.61841554C>A	836197899
X.61841588C>A	836197900
X.61841645C>T	836197901
X.61841769T>C	836197902
X.61841920T>A	836197903
X.61842805T>C	836197904
X.61842974T>C	836197905
X.61843787G>A	836197906
X.61843947T>C	836197907
X.61844259A>C	836197908
X.61844276A>G	836197909
X.61844422C>A	836197910
X.61845158G>T	836197911
X.61845314A>G	836197912
X.61845743A>G	836197913
X.61845766A>G	836197914
X.61845784A>T	836197915
X.61846146A>C	836197916
X.61846156A>C	836197917
X.61846238T>C	836197918
X.61846637C>A	836197919
X.61846672C>A	836197920
X.61846866G>A	836197921
X.61846932G>C	836197922
X.61847173C>G	836197923
X.61847833C>T	836197924
X.61848786G>A	836197925
X.61850010C>T	836197926
X.61850608G>A	836197927
X.61851011T>C	836197928
X.61851690G>C	836197929
X.61853335A>G	836197930
X.61853565A>G	836197931
X.61854603G>A	836197932
X.61855751T>C	836197933
X.61855859T>A	836197934
X.61855922T>C	836197935
X.61857468C>A	836197936
X.61857550T>C	836197937
X.61858332G>C	836197938
X.61858358C>A	836197939
X.61858435T>G	836197940
X.61858436T>C	836197941
X.61858863T>G	836197942
X.61859085T>C	836197943
X.61859192A>G	836197944
X.61859936C>T	836197945
X.61860293T>C	836197946
X.61860646C>A	836197947
X.61860697A>G	836197948
X.61861684C>T	836197949
X.61861746G>T	836197950
X.61865475T>C	836197951
X.61865560C>T	836197952
X.61865561C>A	836197953
X.61865564T>A	836197954
X.61868270C>T	836197955
X.61868276T>C	836197956
X.61868652A>C	836197957
X.61868693T>C	836197958
X.61868728G>A	836197959
X.61868781G>A	836197960
X.61868830A>T	836197961
X.61869244A>T	836197962
X.61869247A>G	836197963
X.61869413T>C	836197964
X.61869571G>A	836197965
X.61869664G>T	836197966
X.61870139C>A	836197967
X.61870181A>T	836197968
X.61870224A>G	836197969
X.61870352C>G	836197970
X.61870359T>C	836197971
X.61870388C>T	836197972
X.61870450A>G	836197973
X.61870463G>T	836197974
X.61870485C>T	836197975
X.61870538G>C	836197976
X.61870822G>A	836197977
X.61871302T>C	836197978
X.61871644T>C	836197979
X.61871840G>A	836197980
X.61871914T>C	836197981
X.61871929G>A	836197982
X.61872254A>G	836197983
X.61872351A>C	836197984
X.61872494A>G	836197985
X.61872669G>A	836197986
X.61872700G>A	836197987
X.61872784C>T	836197988
X.61873244A>T	836197989
X.61873350C>A	836197990
X.61873496A>T	836197991
X.61873588A>C	836197992
X.61873677T>C	836197993
X.61873759A>G	836197994
X.61873929A>C	836197995
X.61874296G>A	836197996
X.61874439G>A	836197997
X.61874471G>C	836197998
X.61874581G>A	836197999
X.61874834A>T	836198000
X.61875343C>T	836198001
X.61875608C>T	836198002
X.61875701A>C	836198003
X.61875999A>G	836198004
X.61876184A>C	836198005
X.61876300G>A	836198006
X.61876536T>A	836198007
X.61876764C>G	836198008
X.61876844G>A	836198009
X.61876892C>A	836198010
X.61877187C>T	836198011
X.61877276C>T	836198012
X.61877352G>C	836198013
X.61877505A>G	836198014
X.61877546T>C	836198015
X.61877771C>T	836198016
X.61878161C>T	836198017
X.61878294C>G	836198018
X.61878746A>G	836198019
X.61879023A>C	836198020
X.61879087C>T	836198021
X.61879214T>C	836198022
X.61879793A>G	836198023
X.61880566C>T	836198024
X.61880627G>T	836198025
X.61881882T>A	836198026
X.61882854A>T	836198027
X.61883281C>T	836198028
X.61883691C>T	836198029
X.61885133A>G	836198030
X.61885702C>T	836198031
X.61885777C>T	836198032
X.61885937C>A	836198033
X.61886357A>C	836198034
X.61886545G>C	836198035
X.61886566A>G	836198036
X.61886622A>G	836198037
X.61888107G>T	836198038
X.61888128T>A	836198039
X.61888476T>C	836198040
X.61890228G>A	836198041
X.61890426C>T	836198042
X.61891462G>A	836198043
X.61891480C>T	836198044
X.61892092C>A	836198045
X.61892143C>T	836198046
X.61892371C>A	836198047
X.61892733C>T	836198048
X.61893192A>G	836198049
X.61893243A>G	836198050
X.61894258A>T	836198051
X.61894464G>A	836198052
X.61894736A>G	836198053
X.61894758T>G	836198054
X.61894935A>G	836198055
X.61896535C>T	836198056
X.61896675C>T	836198057
X.61896840T>C	836198058
X.61896931T>C	836198059
X.61896949C>T	836198060
X.61896988A>C	836198061
X.61897192T>C	836198062
X.61897465T>C	836198063
X.61897488T>G	836198064
X.61897533G>C	836198065
X.61897668A>G	836198066
X.61897928C>T	836198067
X.61898658C>T	836198068
X.61899989G>C	836198069
X.61900398T>G	836198070
X.61900629C>T	836198071
X.61900638G>A	836198072
X.61901432T>A	836198073
X.61901517T>C	836198074
X.61902029A>G	836198075
X.61902498T>A	836198076
X.61902726C>T	836198077
X.61902830G>C	836198078
X.61902834T>G	836198079
X.61903001G>A	836198080
X.61903085A>G	836198081
X.61903139T>C	836198082
X.61903176C>T	836198083
X.61903222A>G	836198084
X.61903223T>C	836198085
X.61903242G>T	836198086
X.61903370A>G	836198087
X.61903515C>T	836198088
X.61903571C>T	836198089
X.61904057T>C	836198090
X.61904205G>A	836198091
X.61904536A>G	836198092
X.61904686G>T	836198093
X.61904695T>C	836198094
X.61904874G>A	836198095
X.61905087G>A	836198096
X.61905109G>T	836198097
X.61905134C>T	836198098
X.61905148A>G	836198099
X.61905169G>C	836198100
X.61905170G>C	836198101
X.61905180T>C	836198102
X.61905277C>G	836198103
X.61905279T>C	836198104
X.61905413A>C	836198105
X.61905567A>G	836198106
X.61905629A>G	836198107
X.61905697C>T	836198108
X.61905899A>C	836198109
X.61905924T>C	836198110
X.61905965T>C	836198111
X.61905975A>G	836198112
X.61906000T>G	836198113
X.61906011G>A	836198114
X.61906065C>T	836198115
X.61906195G>A	836198116
X.61906295T>A	836198117
X.61906375G>A	836198118
X.61906783T>C	836198119
X.61906865G>A	836198120
X.61907028C>T	836198121
X.61907076A>G	836198122
X.61907094A>C	836198123
X.61907130T>G	836198124
X.61907136C>A	836198125
X.61907148G>C	836198126
X.61907153G>A	836198127
X.61907367C>T	836198128
X.61907564T>A	836198129
X.61907576T>C	836198130
X.61907615A>G	836198131
X.61907827C>G	836198132
X.61907877T>C	836198133
X.61907892G>T	836198134
X.61907940G>A	836198135
X.61908147G>A	836198136
X.61908156G>A	836198137
X.61908395C>T	836198138
X.61908427T>C	836198139
X.61908520A>C	836198140
X.61908749G>A	836198141
X.61908958A>G	836198142
X.61909219C>A	836198143
X.61909323C>T	836198144
X.61909430A>T	836198145
X.61909521G>A	836198146
X.61909635T>G	836198147
X.61909645C>G	836198148
X.61909724G>A	836198149
X.61909732C>T	836198150
X.61909741C>T	836198151
X.61909876C>G	836198152
X.61909975G>A	836198153
X.61909979G>A	836198154
X.61910007A>G	836198155
X.61910065G>A	836198156
X.61910078A>G	836198157
X.61910188T>A	836198158
X.61910238T>C	836198159
X.61910387A>G	836198160
X.61910429C>A	836198161
X.61910446C>T	836198162
X.61910615T>C	836198163
X.61910686G>T	836198164
X.61910831T>C	836198165
X.61910908C>G	836198166
X.61911027A>C	836198167
X.61911355A>G	836198168
X.61911494C>G	836198169
X.61911501T>A	836198170
X.61911516A>G	836198171
X.61912057G>C	836198172
X.61912085C>T	836198173
X.61912354A>T	836198174
X.61912358C>T	836198175
X.61912410G>T	836198176
X.61912414G>A	836198177
X.61912488G>T	836198178
X.61912517A>G	836198179
X.61912612G>A	836198180
X.61912755G>C	836198181
X.61912832G>A	836198182
X.61912985G>C	836198183
X.61913036G>A	836198184
X.61913043C>T	836198185
X.61913066C>T	836198186
X.61913220A>G	836198187
X.61913285G>A	836198188
X.61913563C>T	836198189
X.61913583A>C	836198190
X.61913703G>A	836198191
X.61913726G>A	836198192
X.61913806G>A	836198193
X.61913821A>G	836198194
X.61913892A>G	836198195
X.61914107C>G	836198196
X.61914200T>G	836198197
X.61914309T>C	836198198
X.61914555G>T	836198199
X.61914710T>C	836198200
X.61914834G>A	836198201
X.61914856C>T	836198202
X.61914893A>G	836198203
X.61915100C>A	836198204
X.61915185G>A	836198205
X.61915235A>C	836198206
X.61915710A>T	836198207
X.61915757T>C	836198208
X.61915995C>A	836198209
X.61916066C>T	836198210
X.61916109G>A	836198211
X.61916236A>G	836198212
X.61916329T>C	836198213
X.61916428C>A	836198214
X.61916440T>C	836198215
X.61916557A>G	836198216
X.61916601C>A	836198217
X.61916642G>C	836198218
X.61916848C>T	836198219
X.61916928T>G	836198220
X.61917114C>T	836198221
X.61917149C>T	836198222
X.61917284T>A	836198223
X.61917315A>G	836198224
X.61917434C>G	836198225
X.61917521T>C	836198226
X.61917549T>C	836198227
X.61917575C>T	836198228
X.61917790C>T	836198229
X.61917952C>A	836198230
X.61918088A>C	836198231
X.61918169C>T	836198232
X.61918235T>A	836198233
X.61918328G>A	836198234
X.61918358T>A	836198235
X.61918513G>A	836198236
X.61918533T>C	836198237
X.61918546C>A	836198238
X.61918806C>T	836198239
X.61918819C>T	836198240
X.61919670G>A	836198241
X.61919740G>T	836198242
X.61919769A>G	836198243
X.61919835G>T	836198244
X.61919983T>A	836198245
X.61920077T>C	836198246
X.61920095G>A	836198247
X.61920229G>A	836198248
X.61920247A>C	836198249
X.61920388C>T	836198250
X.61920459G>A	836198251
X.61920979T>C	836198252
X.61921091C>G	836198253
X.61921126G>C	836198254
X.61921430C>T	836198255
X.61921491G>A	836198256
X.61921558G>A	836198257
X.61921737C>T	836198258
X.61921777T>C	836198259
X.61921842C>G	836198260
X.61921931G>A	836198261
X.61921955A>T	836198262
X.61922010A>T	836198263
X.61922076T>A	836198264
X.61922147C>G	836198265
X.61922265A>G	836198266
X.61922818C>T	836198267
X.61922819T>C	836198268
X.61922831G>A	836198269
X.61923021A>G	836198270
X.61923121G>T	836198271
X.61923171A>G	836198272
X.61923651G>T	836198273
X.61923993T>C	836198274
X.61924049G>T	836198275
X.61924060A>G	836198276
X.61924068T>C	836198277
X.61924236G>A	836198278
X.61924239G>A	836198279
X.61924305A>G	836198280
X.61924582C>T	836198281
X.61924620G>T	836198282
X.61924666C>T	836198283
X.61924692G>A	836198284
X.61924893C>A	836198285
X.61924914T>C	836198286
X.61925027C>T	836198287
X.61925037G>A	836198288
X.61925353G>A	836198289
X.61925474G>C	836198290
X.61925751A>C	836198291
X.61925984A>G	836198292
X.61926079C>T	836198293
X.61926158C>T	836198294
X.61926341C>G	836198295
X.61926563T>C	836198296
X.61926599A>G	836198297
X.61926979A>G	836198298
X.61927219C>T	836198299
X.61927225C>G	836198300
X.61927234T>G	836198301
X.61927608T>C	836198302
X.61927639T>C	836198303
X.61927759T>C	836198304
X.61928435T>C	836198305
X.61929094T>G	836198306
X.61929284C>T	836198307
X.61929292G>T	836198308
X.61929420A>G	836198309
X.61929618A>G	836198310
X.61929622A>G	836198311
X.61929664A>G	836198312
X.61929795C>T	836198313
X.61929854C>G	836198314
X.61929855G>A	836198315
X.61929938C>T	836198316
X.61929948G>A	836198317
X.61930084C>T	836198318
X.61930938A>G	836198319
X.61931071T>C	836198320
X.61931247C>T	836198321
X.61931322C>A	836198322
X.61931374A>G	836198323
X.61931386C>T	836198324
X.61931518C>T	836198325
X.61931563C>T	836198326
X.61931656A>G	836198327
X.61931798G>T	836198328
X.61931801G>A	836198329
X.61931967G>A	836198330
X.61931987T>C	836198331
X.61932126C>T	836198332
X.61932160G>T	836198333
X.61932245T>C	836198334
X.61932483A>G	836198335
X.61932684A>G	836198336
X.61932950A>G	836198337
X.61932983A>G	836198338
X.61933009G>A	836198339
X.61933123C>T	836198340
X.61933145A>C	836198341
X.61933229T>C	836198342
X.61933847T>C	836198343
X.61934006C>T	836198344
X.61934136C>T	836198345
X.61934228G>A	836198346
X.61934646G>T	836198347
X.61934748T>C	836198348
X.61934945C>T	836198349
X.61935131G>A	836198350
X.61935374T>C	836198351
X.61935695A>C	836198352
X.61936112G>A	836198353
X.61936263A>G	836198354
X.61936380A>T	836198355
X.61936800C>G	836198356
X.61937229G>T	836198357
X.61937596T>G	836198358
X.61937757G>A	836198359
X.61937885T>C	836198360
X.61937925T>C	836198361
X.61937959T>G	836198362
X.61938933C>T	836198363
X.61939171T>G	836198364
X.61939794T>C	836198365
X.61940082C>T	836198366
X.61940302G>A	836198367
X.61941135A>G	836198368
X.61942040T>G	836198369
X.61942046C>A	836198370
X.61942058A>G	836198371
X.61942067A>G	836198372
X.61942613G>T	836198373
X.61942930A>G	836198374
X.61943013G>T	836198375
X.61943842G>A	836198376
X.61943953G>A	836198377
X.61944029A>C	836198378
X.61944848G>A	836198379
X.61945261G>A	836198380
X.61945316G>T	836198381
X.61945377C>A	836198382
X.61945900A>T	836198383
X.61946122C>A	836198384
X.61946288C>T	836198385
X.61946392T>C	836198386
X.61946596A>G	836198387
X.61946751G>T	836198388
X.61947014T>C	836198389
X.61947086G>A	836198390
X.61947177G>A	836198391
X.61947264C>T	836198392
X.61947348T>C	836198393
X.61949009C>G	836198394
X.61949087G>A	836198395
X.61949112T>G	836198396
X.61949123T>C	836198397
X.61949340G>A	836198398
X.61949348C>T	836198399
X.61949578C>G	836198400
X.61950063A>C	836198401
X.61950144T>A	836198402
X.61950854C>G	836198403
X.61950960C>T	836198404
X.61951220A>C	836198405
X.61951277G>T	836198406
X.61951513G>A	836198407
X.61951832G>A	836198408
X.61951945C>T	836198409
X.61952104A>G	836198410
X.61952323T>C	836198411
X.61953252A>T	836198412
X.61953296A>C	836198413
X.61953431A>C	836198414
X.61953575C>T	836198415
X.61953583C>T	836198416
X.61953727C>T	836198417
X.61953891T>C	836198418
X.61954187C>G	836198419
X.61954274C>T	836198420
X.61954485C>T	836198421
X.61954487T>C	836198422
X.61954780T>G	836198423
X.61954916T>G	836198424
X.61955169A>C	836198425
X.61955273A>C	836198426
X.61955300A>G	836198427
X.61956363T>G	836198428
X.61956961A>G	836198429
X.61956968C>T	836198430
X.61957209G>A	836198431
X.61957244C>T	836198432
X.61957374C>G	836198433
X.61957394C>T	836198434
X.61957506A>G	836198435
X.61957587G>A	836198436
X.61957763A>G	836198437
X.61957781G>T	836198438
X.61957794G>A	836198439
X.61957859G>T	836198440
X.61957878G>A	836198441
X.61957905A>G	836198442
X.61957917T>C	836198443
X.61957954G>A	836198444
X.61957983C>T	836198445
X.61958009G>A	836198446
X.61958026G>A	836198447
X.61958039C>T	836198448
X.61958510T>C	836198449
X.61958540T>C	836198450
X.61958914C>T	836198451
X.61959065T>C	836198452
X.61959096C>G	836198453
X.61959137T>G	836198454
X.61959361A>G	836198455
X.61959378G>A	836198456
X.61959591G>A	836198457
X.61959609C>T	836198458
X.61959864T>C	836198459
X.61959993T>C	836198460
X.61959997G>T	836198461
X.61960244G>A	836198462
X.61960289T>C	836198463
X.61960306G>C	836198464
X.61960585A>G	836198465
X.61960641T>G	836198466
X.61960643A>G	836198467
X.61960708T>G	836198468
X.61960727A>T	836198469
X.61960813G>A	836198470
X.61960898C>T	836198471
X.61960915T>G	836198472
X.61961026C>T	836198473
X.61961224T>C	836198474
X.61961229A>G	836198475
X.61961722A>G	836198476
X.61962792A>G	836198477
X.61962876C>T	836198478
X.61963468C>T	836198479
X.61963476A>G	836198480
X.61964826C>T	836198481
X.61965127G>C	836198482
X.61965792G>A	836198483
X.61966537T>C	836198484
X.61967685T>A	836198485
X.61968277C>A	836198486
X.61968629C>T	836198487
X.61968710A>G	836198488
X.61968763T>C	836198489
X.61968847C>A	836198490
X.61968939C>T	836198491
X.61968973A>G	836198492
X.61969663G>C	836198493
X.61969823G>T	836198494
X.61969902T>C	836198495
X.61970520G>A	836198496
X.61970871C>A	836198497
X.61971200A>G	836198498
X.61971549G>A	836198499
X.61971940G>A	836198500
X.61972056A>G	836198501
X.61972072T>G	836198502
X.61973208C>T	836198503
X.61973331T>C	836198504
X.61973452T>A	836198505
X.61973518G>C	836198506
X.61974475C>G	836198507
X.61974505T>A	836198508
X.61974626T>G	836198509
X.61974737G>A	836198510
X.61974800T>C	836198511
X.61974839T>C	836198512
X.61974986T>C	836198513
X.61975037C>T	836198514
X.61975398T>A	836198515
X.61975483G>A	836198516
X.61975591C>T	836198517
X.61975845C>T	836198518
X.61976421A>T	836198519
X.61976465C>T	836198520
X.61976592A>C	836198521
X.61976757T>C	836198522
X.61976815G>A	836198523
X.61977228C>T	836198524
X.61977247T>C	836198525
X.61977331G>C	836198526
X.61977762C>T	836198527
X.61977844T>C	836198528
X.61977861G>A	836198529
X.61978156G>A	836198530
X.61978548G>T	836198531
X.61978929A>C	836198532
X.61978992G>A	836198533
X.61979272T>C	836198534
X.61979385C>G	836198535
X.61979389T>C	836198536
X.61979427C>T	836198537
X.61979676G>A	836198538
X.61979813T>C	836198539
X.61979830A>G	836198540
X.61979884A>G	836198541
X.61980249A>C	836198542
X.61980316G>A	836198543
X.61980713T>G	836198544
X.61980823A>C	836198545
X.61980962A>G	836198546
X.61981209T>C	836198547
X.61981404G>A	836198548
X.61981483C>T	836198549
X.61981878C>G	836198550
X.61982012A>G	836198551
X.61982085T>A	836198552
X.61982145G>T	836198553
X.61982294A>T	836198554
X.61982370T>C	836198555
X.61982654C>T	836198556
X.61982702T>C	836198557
X.61982837T>G	836198558
X.61983139A>G	836198559
X.61983177A>G	836198560
X.61983278T>G	836198561
X.61983872C>A	836198562
X.61983937G>C	836198563
X.61983969G>A	836198564
X.61983995T>C	836198565
X.61984108G>A	836198566
X.61984201C>T	836198567
X.61984295C>T	836198568
X.61984458G>A	836198569
X.61984661G>A	836198570
X.61984709G>C	836198571
X.61984849T>C	836198572
X.61985138C>T	836198573
X.61985362T>C	836198574
X.61985627A>G	836198575
X.61985760A>C	836198576
X.61985820T>C	836198577
X.61985982G>A	836198578
X.61985991C>T	836198579
X.61986143A>G	836198580
X.61986148T>G	836198581
X.61986245A>G	836198582
X.61986293C>T	836198583
X.61986350C>T	836198584
X.61986356T>G	836198585
X.61986360A>G	836198586
X.61986477A>T	836198587
X.61986493C>T	836198588
X.61986661C>T	836198589
X.61986711C>A	836198590
X.61986727A>G	836198591
X.61986743C>A	836198592
X.61986908C>A	836198593
X.61987266T>C	836198594
X.61987279C>T	836198595
X.61987413C>T	836198596
X.61987907G>A	836198597
X.61988023T>C	836198598
X.61988076T>C	836198599
X.61988093C>T	836198600
X.61988235G>T	836198601
X.61988482T>C	836198602
X.61988507A>G	836198603
X.61988659T>C	836198604
X.61988679A>T	836198605
X.61988717C>G	836198606
X.61988844T>A	836198607
X.61989180T>A	836198608
X.61989243G>A	836198609
X.61989290G>A	836198610
X.61989310C>T	836198611
X.61989596A>G	836198612
X.61989636G>A	836198613
X.61989728G>A	836198614
X.61989757C>T	836198615
X.61989905C>T	836198616
X.61990035A>G	836198617
X.61990081A>G	836198618
X.61990162T>A	836198619
X.61990510C>T	836198620
X.61990511G>A	836198621
X.61990658T>G	836198622
X.61990768G>A	836198623
X.61990783C>G	836198624
X.61990986T>C	836198625
X.61991336G>T	836198626
X.61991381C>A	836198627
X.61991468C>A	836198628
X.61991596A>G	836198629
X.61991852C>T	836198630
X.61991957C>T	836198631
X.61992349G>A	836198632
X.61992365A>G	836198633
X.61992433T>C	836198634
X.61992534A>G	836198635
X.61992589C>T	836198636
X.61992665G>A	836198637
X.61992746A>G	836198638
X.61992777T>C	836198639
X.61992880G>A	836198640
X.61992897G>C	836198641
X.61993172A>G	836198642
X.61993207G>C	836198643
X.61993311G>A	836198644
X.61993455A>C	836198645
X.61993529T>C	836198646
X.61993850T>C	836198647
X.61993941G>A	836198648
X.61994118C>G	836198649
X.61994585T>A	836198650
X.61994789C>T	836198651
X.61994966T>G	836198652
X.61994977G>C	836198653
X.61995758A>G	836198654
X.61995790T>C	836198655
X.61996103T>C	836198656
X.61996331C>T	836198657
X.61996483C>A	836198658
X.61996565G>A	836198659
X.61996635C>T	836198660
X.61996705T>G	836198661
X.61996989A>G	836198662
X.61997002T>C	836198663
X.61997048G>A	836198664
X.61997312C>T	836198665
X.61997637A>G	836198666
X.61997797T>G	836198667
X.61997837A>G	836198668
X.61998161A>G	836198669
X.61998223C>T	836198670
X.61998266A>G	836198671
X.61998691G>A	836198672
X.61998725G>T	836198673
X.61999170G>T	836198674
X.61999384G>A	836198675
X.61999435A>G	836198676
X.61999553C>T	836198677
X.61999571T>C	836198678
X.61999595T>C	836198679
X.61999861G>T	836198680
X.61999868A>G	836198681
X.62000348A>G	836198682
X.62000800T>C	836198683
X.62000846G>A	836198684
X.62001248G>A	836198685
X.62001343A>G	836198686
X.62001507G>T	836198687
X.62001570C>T	836198688
X.62001602G>T	836198689
X.62001871G>A	836198690
X.62001911C>A	836198691
X.62001938C>A	836198692
X.62002006A>C	836198693
X.62002087G>C	836198694
X.62002123A>G	836198695
X.62002244C>T	836198696
X.62002485G>A	836198697
X.62002656C>T	836198698
X.62002702C>T	836198699
X.62002764G>A	836198700
X.62002897A>T	836198701
X.62002953T>C	836198702
X.62003167C>T	836198703
X.62003170T>C	836198704
X.62003196C>G	836198705
X.62003232G>T	836198706
X.62003623A>T	836198707
X.62003700T>G	836198708
X.62003780A>T	836198709
X.62003827T>C	836198710
X.62003893A>C	836198711
X.62003894A>C	836198712
X.62004067C>T	836198713
X.62004072T>C	836198714
X.62004234T>G	836198715
X.62004269T>A	836198716
X.62004415C>T	836198717
X.62004445A>G	836198718
X.62004669A>C	836198719
X.62004737G>A	836198720
X.62004849G>T	836198721
X.62004858T>C	836198722
X.62004873T>A	836198723
X.62004875T>G	836198724
X.62004894G>A	836198725
X.62004996G>A	836198726
X.62005015T>G	836198727
X.62005094T>C	836198728
X.62005175G>T	836198729
X.62005185T>C	836198730
X.62005208T>A	836198731
X.62005230C>T	836198732
X.62005278A>G	836198733
X.62005513G>A	836198734
X.62005528C>T	836198735
X.62005558G>A	836198736
X.62005564A>G	836198737
X.62005615G>A	836198738
X.62005623C>T	836198739
X.62005736C>A	836198740
X.62005761A>C	836198741
X.62005820A>G	836198742
X.62005838A>G	836198743
X.62005840G>C	836198744
X.62005850C>T	836198745
X.62005905C>T	836198746
X.62006019C>T	836198747
X.62006350C>A	836198748
X.62006417G>A	836198749
X.62006517A>C	836198750
X.62006577T>G	836198751
X.62006587A>G	836198752
X.62006653T>A	836198753
X.62006679C>G	836198754
X.62006685C>A	836198755
X.62006761C>A	836198756
X.62007116A>G	836198757
X.62007167A>C	836198758
X.62007178T>C	836198759
X.62007709A>G	836198760
X.62007728T>C	836198761
X.62007887T>C	836198762
X.62008027C>T	836198763
X.62008030C>G	836198764
X.62008179A>G	836198765
X.62008194C>A	836198766
X.62008216A>G	836198767
X.62008388G>A	836198768
X.62008399C>T	836198769
X.62008400G>A	836198770
X.62008448A>G	836198771
X.62008484A>T	836198772
X.62008514A>G	836198773
X.62008546A>C	836198774
X.62008604G>T	836198775
X.62008715C>T	836198776
X.62008738C>A	836198777
X.62008746T>A	836198778
X.62008747T>C	836198779
X.62008943T>C	836198780
X.62009057G>A	836198781
X.62009097T>G	836198782
X.62009184T>C	836198783
X.62009201A>G	836198784
X.62009219T>A	836198785
X.62009265A>G	836198786
X.62009385A>T	836198787
X.62009499C>T	836198788
X.62009541C>A	836198789
X.62009546T>C	836198790
X.62009594A>G	836198791
X.62009727G>A	836198792
X.62009802G>A	836198793
X.62009916G>A	836198794
X.62009957T>C	836198795
X.62010026C>A	836198796
X.62010096C>T	836198797
X.62010173G>A	836198798
X.62010207G>A	836198799
X.62010229A>G	836198800
X.62010235A>C	836198801
X.62010314C>T	836198802
X.62010325T>C	836198803
X.62010355C>T	836198804
X.62010356A>G	836198805
X.62010428A>G	836198806
X.62010542C>G	836198807
X.62010640C>T	836198808
X.62010670G>T	836198809
X.62010676C>T	836198810
X.62010688G>A	836198811
X.62010725C>T	836198812
X.62010792G>T	836198813
X.62010806T>C	836198814
X.62010878G>T	836198815
X.62010945G>C	836198816
X.62011153G>A	836198817
X.62011173G>A	836198818
X.62011202G>A	836198819
X.62011320T>C	836198820
X.62011344C>T	836198821
X.62011794C>A	836198822
X.62011861A>T	836198823
X.62012042T>C	836198824
X.62012086C>T	836198825
X.62012119T>G	836198826
X.62012222A>G	836198827
X.62012571G>A	836198828
X.62012613G>A	836198829
X.62012623A>G	836198830
X.62012820T>C	836198831
X.62012849G>A	836198832
X.62013102G>A	836198833
X.62013165A>G	836198834
X.62013240C>T	836198835
X.62013246T>C	836198836
X.62013314A>G	836198837
X.62013339C>T	836198838
X.62013342G>T	836198839
X.62013434A>C	836198840
X.62013460T>C	836198841
X.62013574G>A	836198842
X.62013769G>A	836198843
X.62014129A>G	836198844
X.62014393C>T	836198845
X.62014647G>A	836198846
X.62014981G>A	836198847
X.62015026T>C	836198848
X.62015684C>A	836198849
X.62015904G>A	836198850
X.62016237G>T	836198851
X.62016377C>T	836198852
X.62016487C>T	836198853
X.62017248G>A	836198854
X.62017580G>C	836198855
X.62017615C>T	836198856
X.62017711T>G	836198857
X.62017940A>G	836198858
X.62018235C>G	836198859
X.62018587T>G	836198860
X.62019401T>C	836198861
X.62019591G>C	836198862
X.62019720C>A	836198863
X.62019769G>A	836198864
X.62019774T>C	836198865
X.62019920A>G	836198866
X.62020167G>T	836198867
X.62020409G>A	836198868
X.62020772G>A	836198869
X.62021085T>G	836198870
X.62021238C>T	836198871
X.62021609A>G	836198872
X.62022493G>A	836198873
X.62022899A>C	836198874
X.62023013A>G	836198875
X.62023045A>G	836198876
X.62023190A>T	836198877
X.62023408T>C	836198878
X.62023541A>C	836198879
X.62025315A>G	836198880
X.62026031G>A	836198881
X.62026074T>C	836198882
X.62026686A>C	836198883
X.62027942T>C	836198884
X.62028292T>C	836198885
X.62029017G>A	836198886
X.62029290A>G	836198887
X.62029649G>A	836198888
X.62029789T>G	836198889
X.62030147A>G	836198890
X.62030328G>A	836198891
X.62030411G>C	836198892
X.62030546C>T	836198893
X.62030547G>A	836198894
X.62030634C>T	836198895
X.62031038C>T	836198896
X.62031041G>A	836198897
X.62031054T>C	836198898
X.62031141G>A	836198899
X.62031171C>T	836198900
X.62031265G>A	836198901
X.62031309C>G	836198902
X.62031980G>A	836198903
X.62032236C>T	836198904
X.62032381G>A	836198905
X.62032391T>C	836198906
X.62032783G>C	836198907
X.62033046T>C	836198908
X.62033193T>C	836198909
X.62033365G>A	836198910
X.62033904G>A	836198911
X.62034918G>A	836198912
X.62035100G>C	836198913
X.62035694G>A	836198914
X.62036274C>T	836198915
X.62036302T>C	836198916
X.62036941A>C	836198917
X.62037022G>T	836198918
X.62037336T>G	836198919
X.62037349C>T	836198920
X.62037455G>A	836198921
X.62037678G>A	836198922
X.62037708C>G	836198923
X.62037850C>T	836198924
X.62037934G>C	836198925
X.62038314G>A	836198926
X.62038805G>A	836198927
X.62039020C>G	836198928
X.62039055T>A	836198929
X.62039112A>G	836198930
X.62039147A>T	836198931
X.62039185A>G	836198932
X.62039204T>C	836198933
X.62039494C>G	836198934
X.62039658C>T	836198935
X.62039744T>C	836198936
X.62039916G>T	836198937
X.62040904C>T	836198938
X.62040946T>C	836198939
X.62040998A>G	836198940
X.62041441C>G	836198941
X.62041516C>G	836198942
X.62041744G>A	836198943
X.62041804T>G	836198944
X.62042013C>T	836198945
X.62042067A>G	836198946
X.62042120C>A	836198947
X.62042141A>T	836198948
X.62042188T>C	836198949
X.62042213C>T	836198950
X.62042234G>A	836198951
X.62042240T>A	836198952
X.62042247C>T	836198953
X.62042291T>C	836198954
X.62042354C>A	836198955
X.62042393G>A	836198956
X.62042435G>A	836198957
X.62042637G>A	836198958
X.62042684A>G	836198959
X.62042883T>G	836198960
X.62042926G>T	836198961
X.62042942C>T	836198962
X.62042943G>A	836198963
X.62043028G>A	836198964
X.62043040G>T	836198965
X.62043057C>G	836198966
X.62043078G>A	836198967
X.62043626C>T	836198968
X.62043744G>A	836198969
X.62043884G>A	836198970
X.62043896G>A	836198971
X.62043902C>T	836198972
X.62043906G>A	836198973
X.62043908C>T	836198974
X.62044010A>G	836198975
X.62044169C>G	836198976
X.62044183G>A	836198977
X.62044463A>T	836198978
X.62044478T>G	836198979
X.62044580T>C	836198980
X.62044738A>G	836198981
X.62044755G>T	836198982
X.62044869C>A	836198983
X.62044896T>C	836198984
X.62044980C>G	836198985
X.62045382C>T	836198986
X.62045920G>T	836198987
X.62046100T>C	836198988
X.62046148T>G	836198989
X.62046199T>C	836198990
X.62046314C>T	836198991
X.62046357T>A	836198992
X.62046363T>C	836198993
X.62046389T>C	836198994
X.62046401T>G	836198995
X.62046448G>A	836198996
X.62046615A>C	836198997
X.62046706C>T	836198998
X.62046971G>A	836198999
X.62047158A>G	836199000
X.62047245G>A	836199001
X.62047571A>C	836199002
X.62047660C>T	836199003
X.62048245G>A	836199004
X.62048789C>T	836199005
X.62048848A>C	836199006
X.62048891T>C	836199007
X.62048915G>C	836199008
X.62049269T>G	836199009
X.62049300A>G	836199010
X.62049715A>G	836199011
X.62049771T>C	836199012
X.62049897C>T	836199013
X.62049931C>T	836199014
X.62050096A>G	836199015
X.62051228G>A	836199016
X.62051739T>C	836199017
X.62052107G>A	836199018
X.62052172T>G	836199019
X.62052573T>C	836199020
X.62052721C>T	836199021
X.62052749T>C	836199022
X.62052801T>C	836199023
X.62053243G>T	836199024
X.62053259A>G	836199025
X.62054247A>G	836199026
X.62054311T>C	836199027
X.62055697A>G	836199028
X.62055710C>T	836199029
X.62056084A>G	836199030
X.62056262C>T	836199031
X.62056508A>G	836199032
X.62056852T>C	836199033
X.62057393C>T	836199034
X.62057444G>A	836199035
X.62057519T>C	836199036
X.62057520G>A	836199037
X.62057553C>T	836199038
X.62057798G>A	836199039
X.62057866G>A	836199040
X.62058190T>A	836199041
X.62058192T>G	836199042
X.62058227C>A	836199043
X.62058414G>A	836199044
X.62058806A>G	836199045
X.62058858G>A	836199046
X.62059077G>C	836199047
X.62059109C>T	836199048
X.62059115G>A	836199049
X.62059483G>A	836199050
X.62059515T>C	836199051
X.62059614G>A	836199052
X.62059717T>C	836199053
X.62059813T>A	836199054
X.62059824T>C	836199055
X.62059944T>A	836199056
X.62060088C>T	836199057
X.62060264C>T	836199058
X.62060342C>T	836199059
X.62060431A>C	836199060
X.62060568G>C	836199061
X.62060571T>C	836199062
X.62060730C>T	836199063
X.62060755T>A	836199064
X.62060766G>A	836199065
X.62060883T>C	836199066
X.62060934A>G	836199067
X.62061037C>A	836199068
X.62061064G>A	836199069
X.62061120T>C	836199070
X.62061264G>C	836199071
X.62061786A>G	836199072
X.62061934T>C	836199073
X.62062155A>T	836199074
X.62062680G>T	836199075
X.62062694G>A	836199076
X.62063193G>A	836199077
X.62063226G>A	836199078
X.62063252A>C	836199079
X.62063318A>G	836199080
X.62063680T>C	836199081
X.62063756G>A	836199082
X.62063890G>A	836199083
X.62064107G>A	836199084
X.62064110C>T	836199085
X.62064158T>C	836199086
X.62064188T>C	836199087
X.62064254C>T	836199088
X.62064270G>A	836199089
X.62064286T>C	836199090
X.62064364G>A	836199091
X.62064377T>C	836199092
X.62064389C>G	836199093
X.62064861G>A	836199094
X.62065781A>C	836199095
X.62066001G>T	836199096
X.62066041T>C	836199097
X.62066633C>A	836199098
X.62066923A>G	836199099
X.62067196G>T	836199100
X.62067446T>C	836199101
X.62067569A>G	836199102
X.62067868A>G	836199103
X.62067877G>A	836199104
X.62067961G>A	836199105
X.62068019C>T	836199106
X.62068107G>C	836199107
X.62068506G>A	836199108
X.62068513G>C	836199109
X.62068607T>C	836199110
X.62068616G>A	836199111
X.62068703A>G	836199112
X.62068794C>T	836199113
X.62069268T>C	836199114
X.62069424A>G	836199115
X.62069599G>A	836199116
X.62069788T>C	836199117
X.62069828A>G	836199118
X.62069945C>A	836199119
X.62070474T>C	836199120
X.62070491C>T	836199121
X.62070574C>A	836199122
X.62070725T>C	836199123
X.62070989C>T	836199124
X.62071048C>A	836199125
X.62071269G>A	836199126
X.62071277A>T	836199127
X.62071343G>A	836199128
X.62071377T>A	836199129
X.62071441T>G	836199130
X.62072361G>A	836199131
X.62072397G>T	836199132
X.62072646G>A	836199133
X.62072677C>G	836199134
X.62073608T>C	836199135
X.62073796T>C	836199136
X.62073924G>A	836199137
X.62074058G>C	836199138
X.62074230A>G	836199139
X.62074254G>T	836199140
X.62074265C>T	836199141
X.62074276A>G	836199142
X.62074548C>G	836199143
X.62074641T>C	836199144
X.62074648A>G	836199145
X.62074654C>T	836199146
X.62074772C>T	836199147
X.62074790G>T	836199148
X.62074811G>A	836199149
X.62074815G>A	836199150
X.62074837C>G	836199151
X.62074942G>T	836199152
X.62075371T>C	836199153
X.62075427C>T	836199154
X.62075627G>A	836199155
X.62075705C>T	836199156
X.62075786T>C	836199157
X.62076030C>T	836199158
X.62076240G>A	836199159
X.62076379G>A	836199160
X.62076511C>T	836199161
X.62076733G>A	836199162
X.62076870A>C	836199163
X.62076945C>T	836199164
X.62077041G>A	836199165
X.62077195T>C	836199166
X.62077445T>C	836199167
X.62077536A>C	836199168
X.62077623T>C	836199169
X.62077677G>A	836199170
X.62077706A>C	836199171
X.62077717G>T	836199172
X.62077732C>A	836199173
X.62077760T>C	836199174
X.62077777A>G	836199175
X.62082167C>T	836199176
X.62082771G>A	836199177
X.62083226C>T	836199178
X.62083737T>C	836199179
X.62083891G>A	836199180
X.62084217T>C	836199181
X.62084228T>G	836199182
X.62084231A>G	836199183
X.62084315C>A	836199184
X.62084755C>T	836199185
X.62084803A>T	836199186
X.62085128A>G	836199187
X.62085249A>T	836199188
X.62085551G>T	836199189
X.62086098C>A	836199190
X.62086106A>G	836199191
X.62086513G>A	836199192
X.62086551G>A	836199193
X.62086634G>A	836199194
X.62086947G>A	836199195
X.62087807T>C	836199196
X.62088068A>G	836199197
X.62088160G>A	836199198
X.62088320G>A	836199199
X.62088340A>C	836199200
X.62089069A>G	836199201
X.62089505T>A	836199202
X.62089516A>C	836199203
X.62089946T>C	836199204
X.62090386G>A	836199205
X.62090554G>T	836199206
X.62090557A>G	836199207
X.62090968A>G	836199208
X.62091068T>C	836199209
X.62091920T>C	836199210
X.62091971A>T	836199211
X.62093295G>C	836199212
X.62093805T>A	836199213
X.62094100T>C	836199214
X.62094288G>A	836199215
X.62095178C>A	836199216
X.62095411C>T	836199217
X.62095422C>T	836199218
X.62095490C>G	836199219
X.62095823G>A	836199220
X.62095830A>G	836199221
X.62095946G>A	836199222
X.62096123T>C	836199223
X.62096401T>C	836199224
X.62097131C>A	836199225
X.62097139A>C	836199226
X.62097523C>A	836199227
X.62097647A>G	836199228
X.62097788T>C	836199229
X.62098001T>C	836199230
X.62098207A>G	836199231
X.62098237T>A	836199232
X.62098313G>A	836199233
X.62098459A>G	836199234
X.62098490C>A	836199235
X.62098628G>A	836199236
X.62098674G>T	836199237
X.62098871T>C	836199238
X.62099096G>A	836199239
X.62099128G>T	836199240
X.62099258A>G	836199241
X.62099631G>A	836199242
X.62099668T>C	836199243
X.62099838G>A	836199244
X.62100246A>G	836199245
X.62100444C>A	836199246
X.62100618A>G	836199247
X.62100862A>G	836199248
X.62101020A>C	836199249
X.62101060A>C	836199250
X.62101114C>A	836199251
X.62102037A>G	836199252
X.62102260G>C	836199253
X.62102459G>A	836199254
X.62102609A>G	836199255
X.62102729G>A	836199256
X.62102833G>A	836199257
X.62102850T>C	836199258
X.62102904G>T	836199259
X.62103427A>G	836199260
X.62104010C>T	836199261
X.62104583T>C	836199262
X.62104672A>G	836199263
X.62105087C>T	836199264
X.62105088G>A	836199265
X.62105219A>G	836199266
X.62105221T>C	836199267
X.62105790A>G	836199268
X.62106221A>C	836199269
X.62106788G>T	836199270
X.62106827G>A	836199271
X.62107687A>G	836199272
X.62107942A>T	836199273
X.62108364G>A	836199274
X.62108502C>T,A	836199275
X.62108872G>T	836199276
X.62108940A>C	836199277
X.62109985T>A	836199278
X.62110022T>C	836199279
X.62110108A>G	836199280
X.62110257T>C	836199281
X.62110267A>G	836199282
X.62110380C>T	836199283
X.62110439C>G	836199284
X.62110672A>G	836199285
X.62111013T>A	836199286
X.62111018A>G	836199287
X.62111046T>C	836199288
X.62111146C>T	836199289
X.62111244G>A	836199290
X.62111323C>T	836199291
X.62111901G>A	836199292
X.62112186T>A	836199293
X.62112510T>G	836199294
X.62112817G>T	836199295
X.62112964T>C	836199296
X.62113139A>G	836199297
X.62113299C>T	836199298
X.62113332G>A	836199299
X.62113467G>A	836199300
X.62113613C>T	836199301
X.62113644G>A	836199302
X.62113766G>C	836199303
X.62113772G>A	836199304
X.62113831G>A	836199305
X.62114519A>G	836199306
X.62115411T>C	836199307
X.62115554G>A	836199308
X.62115643G>T	836199309
X.62115862G>A	836199310
X.62115959T>C	836199311
X.62116646C>T	836199312
X.62116647G>A	836199313
X.62116904T>G	836199314
X.62116984A>G	836199315
X.62117050C>A	836199316
X.62117056A>C	836199317
X.62117103T>C	836199318
X.62117742T>C	836199319
X.62117866G>A	836199320
X.62118047G>A	836199321
X.62118127A>G	836199322
X.62118151G>A	836199323
X.62118364G>A	836199324
X.62118535T>C	836199325
X.62118675T>C	836199326
X.62118680T>C	836199327
X.62118683A>T	836199328
X.62118707T>C	836199329
X.62118836C>T	836199330
X.62118941G>A	836199331
X.62118982C>T	836199332
X.62119240T>C	836199333
X.62119471A>G	836199334
X.62119646G>C	836199335
X.62119742T>C	836199336
X.62119875C>T	836199337
X.62119876G>A	836199338
X.62120130T>C	836199339
X.62120226G>A	836199340
X.62120247A>G	836199341
X.62120563G>A	836199342
X.62120687T>C	836199343
X.62120738T>C	836199344
X.62121031G>A	836199345
X.62121090A>G	836199346
X.62121130A>G	836199347
X.62121358G>A	836199348
X.62121460A>G	836199349
X.62121483A>T	836199350
X.62121648C>G	836199351
X.62121826C>T	836199352
X.62121913C>T	836199353
X.62121969G>A	836199354
X.62122017A>G	836199355
X.62122034C>G	836199356
X.62122151A>C	836199357
X.62122164A>G	836199358
X.62122231A>G	836199359
X.62122664A>G	836199360
X.62123669A>G	836199361
X.62123698C>T	836199362
X.62123766T>A	836199363
X.62123774C>T	836199364
X.62124162T>C	836199365
X.62124199A>T	836199366
X.62124270T>C	836199367
X.62124326C>T	836199368
X.62124534A>C	836199369
X.62125220T>C	836199370
X.62125575A>G	836199371
X.62125606C>A	836199372
X.62125685C>A	836199373
X.62125772G>A	836199374
X.62125953G>A	836199375
X.62125965T>C	836199376
X.62126362C>T	836199377
X.62127135G>A	836199378
X.62127266T>A	836199379
X.62127414A>G	836199380
X.62128110C>G	836199381
X.62128308G>T	836199382
X.62128415A>T	836199383
X.62128473T>C	836199384
X.62128601A>G	836199385
X.62128829G>A	836199386
X.62129182A>T	836199387
X.62129283G>C	836199388
X.62129322A>C	836199389
X.62129409T>G	836199390
X.62129482T>G	836199391
X.62129984T>C	836199392
X.62130663C>A	836199393
X.62130692C>A	836199394
X.62130702T>C	836199395
X.62130715A>C	836199396
X.62130928C>T	836199397
X.62131021T>A	836199398
X.62131207G>A	836199399
X.62131576T>C	836199400
X.62131852G>C	836199401
X.62131868G>A	836199402
X.62131969A>T	836199403
X.62131990A>T	836199404
X.62132002A>C	836199405
X.62132704G>T,A	836199406
X.62133056T>C	836199407
X.62133146G>A	836199408
X.62133260A>T	836199409
X.62133391G>A	836199410
X.62133466T>G	836199411
X.62133588T>G	836199412
X.62133763A>G	836199413
X.62133767T>C	836199414
X.62134023A>G	836199415
X.62134040A>G	836199416
X.62134220T>C	836199417
X.62134464T>C	836199418
X.62134540A>G	836199419
X.62134569A>G	836199420
X.62134916A>G	836199421
X.62134937T>C	836199422
X.62135041A>G	836199423
X.62135096C>T	836199424
X.62135099G>A	836199425
X.62135211T>A	836199426
X.62135279G>T	836199427
X.62135327C>G	836199428
X.62135447C>T	836199429
X.62135631A>G	836199430
X.62135639A>C	836199431
X.62135861A>G	836199432
X.62135965A>G	836199433
X.62136121C>A	836199434
X.62136311A>G	836199435
X.62136602A>G	836199436
X.62137037T>C	836199437
X.62137107T>C	836199438
X.62137290T>C	836199439
X.62137385G>T	836199440
X.62137416G>A	836199441
X.62137462T>C	836199442
X.62137570G>C	836199443
X.62137755C>T	836199444
X.62137836A>G	836199445
X.62137838C>T	836199446
X.62138078A>G	836199447
X.62138140C>A	836199448
X.62138387G>C	836199449
X.62138395T>G	836199450
X.62138528T>G	836199451
X.62138855C>T	836199452
X.62139050T>A	836199453
X.62139290G>A	836199454
X.62139332C>T	836199455
X.62139357C>G	836199456
X.62139365A>C	836199457
X.62139421C>T	836199458
X.62139446G>C	836199459
X.62139466T>C	836199460
X.62139467G>A	836199461
X.62139486C>T	836199462
X.62139495A>G	836199463
X.62139756T>C	836199464
X.62139929T>C	836199465
X.62140051C>T	836199466
X.62140548T>G	836199467
X.62141318C>G	836199468
X.62141540A>G	836199469
X.62141592C>G	836199470
X.62141723T>C	836199471
X.62141913C>T	836199472
X.62141940G>A	836199473
X.62141946A>G	836199474
X.62142056A>G	836199475
X.62142112T>C	836199476
X.62142260C>G	836199477
X.62142294C>A	836199478
X.62142327G>A	836199479
X.62142436C>T	836199480
X.62142437G>A	836199481
X.62142494A>G	836199482
X.62143289C>T	836199483
X.62143318C>T	836199484
X.62143646A>C	836199485
X.62143675C>A	836199486
X.62143928G>A	836199487
X.62144093G>A	836199488
X.62144199T>C	836199489
X.62144398T>C	836199490
X.62144482T>C	836199491
X.62144872C>T	836199492
X.62144896A>C	836199493
X.62144941G>A	836199494
X.62145312T>C,A	836199495
X.62145482T>C	836199496
X.62145582C>A	836199497
X.62145757A>G	836199498
X.62145812G>A	836199499
X.62145819A>G	836199500
X.62146011C>A	836199501
X.62146151A>C	836199502
X.62146342G>T	836199503
X.62147019T>C	836199504
X.62147386C>T	836199505
X.62147663A>T	836199506
X.62147758A>G	836199507
X.62147810G>T	836199508
X.62147904T>C	836199509
X.62148005C>T	836199510
X.62148326C>G	836199511
X.62148492C>T	836199512
X.62148984C>A	836199513
X.62149298T>A	836199514
X.62149763C>T	836199515
X.62149825C>T	836199516
X.62149979A>T	836199517
X.62150674A>G	836199518
X.62151487A>G	836199519
X.62151559G>A	836199520
X.62151778A>G	836199521
X.62152078A>G	836199522
X.62152232G>A	836199523
X.62152239T>C	836199524
X.62152481G>A	836199525
X.62153604A>C	836199526
X.62153975G>T	836199527
X.62154005A>G	836199528
X.62154426C>T	836199529
X.62154725A>G	836199530
X.62155959G>A	836199531
X.62156892A>G	836199532
X.62157178C>A	836199533
X.62157192G>A	836199534
X.62157284G>A	836199535
X.62157375T>C	836199536
X.62157774A>C	836199537
X.62157826T>C	836199538
X.62158003C>G	836199539
X.62158343T>C	836199540
X.62158514C>T	836199541
X.62158526A>G	836199542
X.62158849T>G	836199543
X.62158906C>A	836199544
X.62158908G>A	836199545
X.62159427A>G	836199546
X.62159626T>C	836199547
X.62159797A>C	836199548
X.62159829G>A	836199549
X.62160284G>C	836199550
X.62160468T>C	836199551
X.62160904T>C	836199552
X.62161418T>C	836199553
X.62161549T>C	836199554
X.62161672A>G	836199555
X.62161708T>C	836199556
X.62161881T>G	836199557
X.62161920G>A	836199558
X.62162374A>T	836199559
X.62162423C>G	836199560
X.62162710A>G	836199561
X.62162810C>T	836199562
X.62162854G>T	836199563
X.62163832A>G	836199564
X.62164505C>T	836199565
X.62164550C>T	836199566
X.62164857A>G	836199567
X.62165281G>A	836199568
X.62165365C>A	836199569
X.62165506C>T	836199570
X.62165549C>T	836199571
X.62165924C>A	836199572
X.62166266A>C	836199573
X.62166325C>T	836199574
X.62166405A>C	836199575
X.62166443C>G	836199576
X.62166826T>G	836199577
X.62167002C>T	836199578
X.62167365T>G	836199579
X.62167371A>G	836199580
X.62167576G>C	836199581
X.62167698G>A	836199582
X.62168245A>G	836199583
X.62168459C>G	836199584
X.62168654A>G	836199585
X.62168675G>A	836199586
X.62168941A>G	836199587
X.62169962C>T	836199588
X.62170045A>G	836199589
X.62170068G>A	836199590
X.62170563A>G	836199591
X.62170764C>T	836199592
X.62170981A>G	836199593
X.62171130C>T	836199594
X.62171625G>A	836199595
X.62171644C>T	836199596
X.62171710G>T	836199597
X.62172042T>G	836199598
X.62172169G>A	836199599
X.62172428G>A	836199600
X.62172662A>G	836199601
X.62172702G>A	836199602
X.62172726G>T	836199603
X.62172728G>T	836199604
X.62172886A>G	836199605
X.62173051C>T	836199606
X.62173053A>C	836199607
X.62173228C>T	836199608
X.62173913C>T	836199609
X.62174034C>T	836199610
X.62174096C>A	836199611
X.62174396C>T	836199612
X.62174514G>A	836199613
X.62174542A>G	836199614
X.62174745A>G	836199615
X.62174748C>T	836199616
X.62174772G>A	836199617
X.62174951A>G	836199618
X.62175117G>A	836199619
X.62175219C>A	836199620
X.62175424T>A	836199621
X.62176134A>T	836199622
X.62176208C>T	836199623
X.62176224T>C	836199624
X.62176431A>C	836199625
X.62176700A>G	836199626
X.62176707C>T	836199627
X.62177075C>T	836199628
X.62177081G>A	836199629
X.62177082T>A	836199630
X.62177085T>G	836199631
X.62177547G>A	836199632
X.62177762A>G	836199633
X.62177835A>T	836199634
X.62177874T>C	836199635
X.62178026C>T	836199636
X.62178207T>C	836199637
X.62178225A>G	836199638
X.62178756A>G	836199639
X.62178953T>C	836199640
X.62179086T>C	836199641
X.62179236T>G	836199642
X.62179440G>C	836199643
X.62179487G>A	836199644
X.62179564A>G	836199645
X.62179607T>C	836199646
X.62179673T>C	836199647
X.62180102G>A	836199648
X.62180453T>C	836199649
X.62180503G>T	836199650
X.62180598A>G	836199651
X.62180615G>T	836199652
X.62180676G>A	836199653
X.62180769A>G	836199654
X.62180891A>G	836199655
X.62181418C>T	836199656
X.62181432G>A	836199657
X.62181652C>T	836199658
X.62181793A>G	836199659
X.62181808C>T	836199660
X.62181811C>T	836199661
X.62181911C>T	836199662
X.62181982G>C	836199663
X.62182414G>A	836199664
X.62182435T>C	836199665
X.62182780G>A	836199666
X.62182969A>G	836199667
X.62183080G>A	836199668
X.62183548C>T	836199669
X.62183675G>A	836199670
X.62183746T>C	836199671
X.62183807G>A	836199672
X.62184111G>C	836199673
X.62184505G>A	836199674
X.62184516C>T	836199675
X.62184590A>G	836199676
X.62184620T>C	836199677
X.62185011T>C	836199678
X.62185212A>G	836199679
X.62185286G>T	836199680
X.62185394A>G	836199681
X.62185437G>A	836199682
X.62185441G>A	836199683
X.62185459T>C	836199684
X.62185594C>A	836199685
X.62185605T>C	836199686
X.62185608A>C	836199687
X.62185616A>G	836199688
X.62185697A>G	836199689
X.62185721G>A	836199690
X.62185761A>G	836199691
X.62185973G>A	836199692
X.62185992A>G	836199693
X.62186254T>G	836199694
X.62186412G>C	836199695
X.62186460T>G	836199696
X.62186558T>C	836199697
X.62186640G>A	836199698
X.62186774C>T	836199699
X.62186974A>G	836199700
X.62187256A>G	836199701
X.62187268A>T	836199702
X.62187322A>G	836199703
X.62187405C>T	836199704
X.62187959G>T	836199705
X.62188173G>A	836199706
X.62188381C>G	836199707
X.62188414T>C	836199708
X.62188529A>G	836199709
X.62188555A>G	836199710
X.62188578T>C	836199711
X.62189362G>A	836199712
X.62189543A>T	836199713
X.62189768G>A	836199714
X.62190106T>C	836199715
X.62190223G>C	836199716
X.62190289A>G	836199717
X.62190310C>T	836199718
X.62190479C>T	836199719
X.62191039T>C	836199720
X.62191541T>C	836199721
X.62191610C>G	836199722
X.62191999A>G	836199723
X.62192260T>C	836199724
X.62192294G>C	836199725
X.62192384T>C	836199726
X.62192539A>G	836199727
X.62192550G>C	836199728
X.62192799T>C	836199729
X.62192846G>A	836199730
X.62193135G>A	836199731
X.62193163T>C	836199732
X.62193325A>G	836199733
X.62193399T>A	836199734
X.62193700T>C	836199735
X.62193857G>A	836199736
X.62194053A>G	836199737
X.62194081G>T	836199738
X.62194459G>A	836199739
X.62194600G>A	836199740
X.62194809A>G	836199741
X.62195030T>C	836199742
X.62195084G>A	836199743
X.62195359A>G	836199744
X.62195678A>G	836199745
X.62195913C>T	836199746
X.62195976A>T	836199747
X.62196007C>T	836199748
X.62196041G>A	836199749
X.62196085T>C	836199750
X.62196166T>C	836199751
X.62196179A>C	836199752
X.62196202T>G	836199753
X.62196275C>T	836199754
X.62196352T>C	836199755
X.62196498A>T	836199756
X.62196506C>T	836199757
X.62196512G>C	836199758
X.62196582A>G	836199759
X.62196697T>C	836199760
X.62196847G>C	836199761
X.62197044C>G	836199762
X.62197120C>A	836199763
X.62197171C>T	836199764
X.62197186G>A	836199765
X.62197275G>A	836199766
X.62197460C>T	836199767
X.62197558G>T	836199768
X.62197816A>G	836199769
X.62197885A>G	836199770
X.62197934C>A	836199771
X.62197943C>G	836199772
X.62198354A>T	836199773
X.62199002T>C	836199774
X.62199045T>G	836199775
X.62199100G>A	836199776
X.62199190G>A	836199777
X.62199635C>T	836199778
X.62199656A>G	836199779
X.62200022G>A	836199780
X.62200153C>T	836199781
X.62200404T>G	836199782
X.62200767G>A	836199783
X.62201430G>A	836199784
X.62201914G>A	836199785
X.62202323A>G	836199786
X.62203112T>C	836199787
X.62203119A>T	836199788
X.62203149T>A	836199789
X.62203806C>A	836199790
X.62204415A>G	836199791
X.62204480G>A	836199792
X.62204926T>G	836199793
X.62204971A>G	836199794
X.62205079T>G	836199795
X.62205167G>T	836199796
X.62205176C>A	836199797
X.62205413A>G	836199798
X.62205480G>A	836199799
X.62205797C>T	836199800
X.62205842A>G	836199801
X.62205992A>G	836199802
X.62206386C>G	836199803
X.62206393C>T	836199804
X.62206473G>C	836199805
X.62206479C>T	836199806
X.62206933C>T	836199807
X.62207081A>T	836199808
X.62207118A>G	836199809
X.62207268A>G	836199810
X.62207659T>A	836199811
X.62207925G>A	836199812
X.62207975A>G	836199813
X.62207981C>T	836199814
X.62208013G>A	836199815
X.62208060A>T	836199816
X.62208094G>A	836199817
X.62208283A>C	836199818
X.62208348T>C	836199819
X.62208433A>G	836199820
X.62209042C>T	836199821
X.62209236G>A	836199822
X.62209416A>G	836199823
X.62209848C>G	836199824
X.62210118C>G	836199825
X.62210349A>G	836199826
X.62210384G>A	836199827
X.62210873C>A	836199828
X.62210976A>G	836199829
X.62211010G>A	836199830
X.62211160G>A	836199831
X.62211203C>T	836199832
X.62211274A>G	836199833
X.62211602C>G	836199834
X.62211682C>A	836199835
X.62211783C>A	836199836
X.62212008A>G	836199837
X.62212248G>A	836199838
X.62213190G>C	836199839
X.62213591A>G	836199840
X.62214688T>C	836199841
X.62215094T>C	836199842
X.62215307G>A	836199843
X.62215375T>C	836199844
X.62215773G>A	836199845
X.62215804G>A	836199846
X.62215836T>C	836199847
X.62215852G>A	836199848
X.62215855A>G	836199849
X.62215909C>A	836199850
X.62216485C>T	836199851
X.62216920C>T	836199852
X.62217176A>G	836199853
X.62218128T>C	836199854
X.62218257T>G	836199855
X.62218579T>C	836199856
X.62218759G>C	836199857
X.62219936C>T	836199858
X.62220202G>T	836199859
X.62220421C>T	836199860
X.62221160T>G	836199861
X.62221998G>A	836199862
X.62223029C>T	836199863
X.62223056A>G	836199864
X.62223198T>C	836199865
X.62223286C>T	836199866
X.62223469T>C	836199867
X.62223686C>T	836199868
X.62223689T>C	836199869
X.62223724C>T	836199870
X.62224259T>G	836199871
X.62224416T>C	836199872
X.62224694G>A	836199873
X.62224894C>A	836199874
X.62225068T>G	836199875
X.62225266C>A	836199876
X.62227660G>A	836199877
X.62227876T>C	836199878
X.62227942C>T	836199879
X.62228021G>A	836199880
X.62228115A>G	836199881
X.62228212T>C	836199882
X.62228851T>C	836199883
X.62229075G>T	836199884
X.62229210T>C	836199885
X.62229248C>T	836199886
X.62230196T>G	836199887
X.62230306C>T	836199888
X.62230806C>T	836199889
X.62231256C>A	836199890
X.62232077C>T	836199891
X.62233378C>T	836199892
X.62233481T>C	836199893
X.62234212T>C	836199894
X.62234340A>T	836199895
X.62234842G>A	836199896
X.62235651A>G	836199897
X.62235901C>T	836199898
X.62236235C>T	836199899
X.62238475G>A	836199900
X.62238483C>A	836199901
X.62238624C>T	836199902
X.62238649G>A	836199903
X.62239324C>T	836199904
X.62239482T>C	836199905
X.62240813T>G	836199906
X.62241356T>C	836199907
X.62241603T>A	836199908
X.62241792C>T	836199909
X.62242055C>T	836199910
X.62242595A>G	836199911
X.62242647G>A	836199912
X.62242766G>A	836199913
X.62243705G>A	836199914
X.62244016G>C	836199915
X.62244045T>C	836199916
X.62244820C>T	836199917
X.62245438T>C	836199918
X.62245489T>A	836199919
X.62245500G>A	836199920
X.62246079C>T	836199921
X.62246124A>G	836199922
X.62246147T>C	836199923
X.62246646T>C	836199924
X.62246710A>G	836199925
X.62246714C>G	836199926
X.62246750T>C	836199927
X.62246818G>A	836199928
X.62247486C>T	836199929
X.62247513G>A	836199930
X.62247567T>G	836199931
X.62247613T>C	836199932
X.62247779C>T	836199933
X.62248184C>T	836199934
X.62248186G>A	836199935
X.62248462A>G	836199936
X.62248469A>G	836199937
X.62248529G>A	836199938
X.62248939A>G	836199939
X.62248993A>G	836199940
X.62249050C>A	836199941
X.62249229G>A	836199942
X.62249298C>G	836199943
X.62249414T>C	836199944
X.62249759C>T	836199945
X.62249791T>C	836199946
X.62249850G>A	836199947
X.62250226G>A	836199948
X.62250995T>C	836199949
X.62251316C>T	836199950
X.62251661T>G	836199951
X.62251799C>A	836199952
X.62252664T>A	836199953
X.62252719C>T	836199954
X.62252737A>G	836199955
X.62252847A>G	836199956
X.62253141C>G	836199957
X.62253949T>C	836199958
X.62253994G>C	836199959
X.62254250G>T	836199960
X.62256021C>T	836199961
X.62256978G>A	836199962
X.62257045G>T	836199963
X.62257061A>G	836199964
X.62257108C>A	836199965
X.62257829G>A	836199966
X.62257935C>T	836199967
X.62258364T>G	836199968
X.62258406G>A	836199969
X.62258558C>T	836199970
X.62258579C>T	836199971
X.62258634G>A	836199972
X.62258685G>A	836199973
X.62258806T>G	836199974
X.62258828G>C	836199975
X.62258857T>C	836199976
X.62259019G>T	836199977
X.62260276T>C	836199978
X.62260922T>G	836199979
X.62261178G>A	836199980
X.62261456A>G	836199981
X.62264621G>C	836199982
X.62264824C>T	836199983
X.62265160C>T	836199984
X.62265239G>C	836199985
X.62265922A>T	836199986
X.62265932T>G	836199987
X.62266011A>G	836199988
X.62266113C>A	836199989
X.62266152G>C	836199990
X.62266743C>G	836199991
X.62266849G>A	836199992
X.62266918G>T	836199993
X.62267404T>C	836199994
X.62267472A>G	836199995
X.62267480C>T	836199996
X.62267550T>G	836199997
X.62267839A>T	836199998
X.62267945G>C	836199999
X.62268115C>T	836200000
X.62268234C>T	836200001
X.62268384G>T	836200002
X.62268399G>C	836200003
X.62268436G>T	836200004
X.62268840T>C	836200005
X.62268863T>C	836200006
X.62269021A>G	836200007
X.62269022T>C	836200008
X.62269220C>T	836200009
X.62269323C>T	836200010
X.62269701A>T	836200011
X.62270652C>T	836200012
X.62271291A>G	836200013
X.62271443G>A	836200014
X.62272039T>C	836200015
X.62272189T>A	836200016
X.62272507C>T	836200017
X.62273756G>A	836200018
X.62274080C>G	836200019
X.62274138G>A	836200020
X.62275230G>A	836200021
X.62275410A>G	836200022
X.62275828C>A	836200023
X.62275890G>A	836200024
X.62276002T>C	836200025
X.62276068G>A	836200026
X.62276583A>C	836200027
X.62277010C>T	836200028
X.62277759C>T	836200029
X.62277851T>C	836200030
X.62277864A>G	836200031
X.62277873C>T	836200032
X.62277875A>G	836200033
X.62277954C>A	836200034
X.62277965C>T	836200035
X.62277967G>T	836200036
X.62277971C>T	836200037
X.62278114G>A	836200038
X.62278168A>G	836200039
X.62278182T>C	836200040
X.62278259G>A	836200041
X.62278266T>C	836200042
X.62278604T>C	836200043
X.62278669T>C	836200044
X.62278698G>A	836200045
X.62279202T>C	836200046
X.62279301T>C	836200047
X.62279348A>C	836200048
X.62279562C>G	836200049
X.62279692C>G	836200050
X.62279743T>C	836200051
X.62279753G>C	836200052
X.62279999G>C	836200053
X.62280468G>A	836200054
X.62281577T>C	836200055
X.62281623G>T	836200056
X.62282260C>T	836200057
X.62282584T>C	836200058
X.62282692A>G	836200059
X.62283085T>C	836200060
X.62283315T>C	836200061
X.62283509G>A	836200062
X.62283517G>C	836200063
X.62283599C>T	836200064
X.62283712A>G	836200065
X.62283765C>T	836200066
X.62283850T>G	836200067
X.62283903A>G	836200068
X.62283974T>A	836200069
X.62284086C>T	836200070
X.62284624C>A	836200071
X.62284726A>G	836200072
X.62284742A>C	836200073
X.62284792T>C	836200074
X.62284807A>G	836200075
X.62284815C>G	836200076
X.62284892T>C	836200077
X.62284909T>C	836200078
X.62285266G>A	836200079
X.62285285G>T	836200080
X.62285325C>G	836200081
X.62286145A>G	836200082
X.62286158A>G	836200083
X.62286539C>T	836200084
X.62287274T>C	836200085
X.62287341G>A	836200086
X.62287520G>A	836200087
X.62287876A>G	836200088
X.62288409T>C	836200089
X.62289018G>A	836200090
X.62289099C>A	836200091
X.62289194C>A	836200092
X.62289533A>G	836200093
X.62290737A>C	836200094
X.62291117G>C	836200095
X.62291213A>C	836200096
X.62291725A>G	836200097
X.62292609G>A	836200098
X.62293018G>A	836200099
X.62293035G>A	836200100
X.62293150G>A	836200101
X.62293180C>T	836200102
X.62293451T>C	836200103
X.62294028G>A	836200104
X.62294256A>T	836200105
X.62294891C>T	836200106
X.62295037A>G	836200107
X.62295108G>C	836200108
X.62295116C>T	836200109
X.62295751G>T	836200110
X.62296098T>C	836200111
X.62296281G>C	836200112
X.62296357C>T	836200113
X.62296753G>A	836200114
X.62296830A>G	836200115
X.62296841T>A	836200116
X.62297849T>C	836200117
X.62298048A>G	836200118
X.62298307T>C	836200119
X.62298367T>C	836200120
X.62298469T>G	836200121
X.62298531A>T	836200122
X.62299625G>A	836200123
X.62300316T>C	836200124
X.62300439C>T	836200125
X.62300480T>C	836200126
X.62300637C>T	836200127
X.62301335T>C	836200128
X.62301423G>C	836200129
X.62301453G>A	836200130
X.62302633G>A	836200131
X.62302839C>T	836200132
X.62303208C>T	836200133
X.62304038T>C	836200134
X.62304101G>A	836200135
X.62304167T>C	836200136
X.62304365G>T	836200137
X.62304460A>G	836200138
X.62304520C>T	836200139
X.62304523C>T	836200140
X.62304595C>T	836200141
X.62304795C>T	836200142
X.62304840C>A	836200143
X.62305625T>C	836200144
X.62305702G>A	836200145
X.62305865A>T	836200146
X.62305971C>T	836200147
X.62306024T>G	836200148
X.62306247T>C	836200149
X.62306315G>A	836200150
X.62306854G>A	836200151
X.62307150T>C	836200152
X.62307225G>C	836200153
X.62307454C>T	836200154
X.62307875A>G	836200155
X.62308394A>G	836200156
X.62308450G>C	836200157
X.62308465T>G	836200158
X.62308662C>T	836200159
X.62308771C>A	836200160
X.62308810A>G	836200161
X.62308975T>G	836200162
X.62309080C>T	836200163
X.62309284C>T	836200164
X.62309306A>C	836200165
X.62309617G>A	836200166
X.62309633G>A	836200167
X.62309664G>C	836200168
X.62309773C>A	836200169
X.62309774G>A	836200170
X.62310104A>G	836200171
X.62310129G>A	836200172
X.62310214C>T	836200173
X.62310230A>T	836200174
X.62310241C>G	836200175
X.62310254G>A	836200176
X.62310287T>C	836200177
X.62310320T>C	836200178
X.62310480T>C	836200179
X.62310617C>T	836200180
X.62310850T>A	836200181
X.62311208C>A	836200182
X.62311265G>T	836200183
X.62311789C>A	836200184
X.62311955G>T	836200185
X.62312080G>A	836200186
X.62312674A>C	836200187
X.62313047G>C	836200188
X.62313875A>G	836200189
X.62313915G>A	836200190
X.62314313G>A	836200191
X.62314328T>C	836200192
X.62314332T>C	836200193
X.62314366T>G	836200194
X.62314423A>G	836200195
X.62314542C>T	836200196
X.62314631A>G	836200197
X.62314845G>T	836200198
X.62314893A>T	836200199
X.62315064A>G	836200200
X.62315172C>T	836200201
X.62315234A>G	836200202
X.62315317C>T	836200203
X.62315644T>C	836200204
X.62315910A>G	836200205
X.62315965C>T	836200206
X.62315980A>G	836200207
X.62316118G>A	836200208
X.62316147G>A	836200209
X.62316271C>T	836200210
X.62316343G>A	836200211
X.62316361C>T	836200212
X.62316478C>A	836200213
X.62316705C>G	836200214
X.62317202C>T	836200215
X.62317268C>T	836200216
X.62317318A>G	836200217
X.62317366C>T	836200218
X.62317480T>G	836200219
X.62317532T>C	836200220
X.62317594T>C	836200221
X.62317625T>A	836200222
X.62317650C>T	836200223
X.62317665C>G	836200224
X.62317746T>C	836200225
X.62317747G>A	836200226
X.62318168T>C	836200227
X.62318257A>G	836200228
X.62318286A>C	836200229
X.62318364G>A	836200230
X.62318366G>A	836200231
X.62318479A>G	836200232
X.62318988C>T	836200233
X.62319027T>C	836200234
X.62319261T>C	836200235
X.62320075G>A	836200236
X.62320157G>C	836200237
X.62320403C>T	836200238
X.62320814A>G	836200239
X.62320953T>C	836200240
X.62321053T>C	836200241
X.62321082T>C	836200242
X.62321219C>T	836200243
X.62321482G>A	836200244
X.62321681T>C	836200245
X.62321725T>C	836200246
X.62321816T>C	836200247
X.62322201C>G	836200248
X.62322347C>T	836200249
X.62322994G>A	836200250
X.62323246A>G	836200251
X.62323308C>T	836200252
X.62323600C>A	836200253
X.62324178T>C	836200254
X.62324311T>C	836200255
X.62324401G>A	836200256
X.62324438C>T	836200257
X.62324466A>C	836200258
X.62324576G>C	836200259
X.62324625T>C	836200260
X.62324766T>C	836200261
X.62325083T>A	836200262
X.62325249T>C	836200263
X.62325673T>C	836200264
X.62326467G>A	836200265
X.62326527C>T	836200266
X.62326915C>T	836200267
X.62326996T>C	836200268
X.62327369G>A	836200269
X.62327405C>T	836200270
X.62327498G>A	836200271
X.62327521C>T	836200272
X.62327529T>C	836200273
X.62327541T>A	836200274
X.62327555A>G	836200275
X.62327559C>A	836200276
X.62327610C>T	836200277
X.62327770G>T	836200278
X.62327786G>A	836200279
X.62327910C>T	836200280
X.62328588A>T	836200281
X.62328778C>T	836200282
X.62328790C>T	836200283
X.62328876T>C	836200284
X.62329050G>A	836200285
X.62329064C>A	836200286
X.62329128G>T	836200287
X.62329197A>G	836200288
X.62329366G>A	836200289
X.62329399C>G	836200290
X.62329412A>G	836200291
X.62329459T>C	836200292
X.62329477G>A	836200293
X.62329564G>C	836200294
X.62329699A>C	836200295
X.62330077G>C	836200296
X.62330101C>A	836200297
X.62330139C>T	836200298
X.62330164C>T	836200299
X.62330198G>A	836200300
X.62330223C>T	836200301
X.62330253A>G	836200302
X.62330263G>C	836200303
X.62330277G>T	836200304
X.62330340C>T	836200305
X.62330375G>A	836200306
X.62330388T>C	836200307
X.62330563T>C	836200308
X.62330941C>T	836200309
X.62331125G>A	836200310
X.62331383C>G	836200311
X.62331493C>T	836200312
X.62331750C>A	836200313
X.62331930G>A	836200314
X.62331989C>T	836200315
X.62332551C>T	836200316
X.62332610C>T	836200317
X.62332611G>A	836200318
X.62332717A>G	836200319
X.62332996G>A	836200320
X.62333126C>T	836200321
X.62333752G>A	836200322
X.62334094A>G	836200323
X.62334252C>T	836200324
X.62334396G>A	836200325
X.62334477G>C	836200326
X.62334841A>G	836200327
X.62335063C>T	836200328
X.62335137T>C	836200329
X.62335177G>A	836200330
X.62335295A>G	836200331
X.62335298G>A	836200332
X.62335429C>T	836200333
X.62335431C>G	836200334
X.62335456C>T	836200335
X.62335469C>G,A	836200336
X.62335476C>A	836200337
X.62335479G>A	836200338
X.62335497C>G	836200339
X.62335706T>C	836200340
X.62335897T>A	836200341
X.62335968C>A	836200342
X.62336127C>A	836200343
X.62336137G>T	836200344
X.62336259C>A	836200345
X.62336339T>G	836200346
X.62336439C>T	836200347
X.62336592T>A	836200348
X.62336877T>G	836200349
X.62337127T>C	836200350
X.62337256C>T	836200351
X.62337678C>A	836200352
X.62337833T>C	836200353
X.62338411G>T	836200354
X.62338417T>G	836200355
X.62338481G>T	836200356
X.62338610C>T	836200357
X.62338617T>C	836200358
X.62338696G>A	836200359
X.62338747A>G	836200360
X.62338785T>C	836200361
X.62339017G>T	836200362
X.62339026T>C	836200363
X.62339079A>C	836200364
X.62339327G>A	836200365
X.62339400A>T	836200366
X.62339430G>C	836200367
X.62339439C>T	836200368
X.62339718A>C	836200369
X.62339910C>T	836200370
X.62340712C>G	836200371
X.62341528T>C	836200372
X.62341638C>G	836200373
X.62341863C>T	836200374
X.62341958T>C	836200375
X.62342436A>G	836200376
X.62342475A>C	836200377
X.62342519C>A	836200378
X.62342625C>G	836200379
X.62342650C>T	836200380
X.62342928A>G	836200381
X.62343080C>T	836200382
X.62343341A>G	836200383
X.62343359C>T	836200384
X.62343416G>C	836200385
X.62343438T>C	836200386
X.62343470A>G	836200387
X.62343634T>A	836200388
X.62343637G>A	836200389
X.62343687G>A	836200390
X.62343690C>G	836200391
X.62343725C>A	836200392
X.62343766C>A	836200393
X.62343778C>T	836200394
X.62343958A>G	836200395
X.62344295A>G	836200396
X.62344402C>T	836200397
X.62344956G>A	836200398
X.62345095C>G	836200399
X.62345158T>C	836200400
X.62345913C>T	836200401
X.62345922T>C	836200402
X.62346041G>T	836200403
X.62346044G>A	836200404
X.62346110C>T	836200405
X.62346191T>C	836200406
X.62346676T>C	836200407
X.62346745A>G	836200408
X.62346746C>A	836200409
X.62346852A>G	836200410
X.62346959G>C	836200411
X.62347318C>T	836200412
X.62347585G>A	836200413
X.62347588A>C	836200414
X.62347608C>T	836200415
X.62348418T>C	836200416
X.62348669A>G	836200417
X.62348675G>A	836200418
X.62348715T>C	836200419
X.62349393C>T	836200420
X.62350487C>A	836200421
X.62350520A>G	836200422
X.62350599G>A	836200423
X.62350882G>A	836200424
X.62351519G>A	836200425
X.62351607C>G	836200426
X.62351647G>C	836200427
X.62351653A>G	836200428
X.62351686A>G	836200429
X.62351703G>A	836200430
X.62351811T>A	836200431
X.62351931G>A	836200432
X.62352081G>A	836200433
X.62352283G>A	836200434
X.62352325G>A	836200435
X.62352352C>T	836200436
X.62352377T>A	836200437
X.62352477T>C	836200438
X.62352625G>A	836200439
X.62353171C>T	836200440
X.62353199C>T	836200441
X.62353542C>T	836200442
X.62353778T>C	836200443
X.62353966C>T	836200444
X.62354192G>T	836200445
X.62354201G>C	836200446
X.62354260C>T	836200447
X.62354666G>A	836200448
X.62354744C>A	836200449
X.62354925C>T	836200450
X.62354930T>C	836200451
X.62355006T>C	836200452
X.62355329C>T	836200453
X.62355397C>T	836200454
X.62355852C>T	836200455
X.62356035T>C	836200456
X.62356061G>C	836200457
X.62356221G>A	836200458
X.62356623T>C	836200459
X.62357013A>G	836200460
X.62357085C>T	836200461
X.62357204G>A	836200462
X.62358142G>A	836200463
X.62358890G>T	836200464
X.62359319G>A	836200465
X.62359599T>C	836200466
X.62360129G>A	836200467
X.62360166G>A	836200468
X.62360378G>A	836200469
X.62361366G>T	836200470
X.62361584C>T	836200471
X.62361643G>T	836200472
X.62361866G>A	836200473
X.62362219G>A	836200474
X.62362656G>A	836200475
X.62362726G>A	836200476
X.62362735T>C	836200477
X.62362791A>C	836200478
X.62362933G>A	836200479
X.62362951G>A	836200480
X.62363492G>A	836200481
X.62363506G>C	836200482
X.62363990C>T	836200483
X.62364259C>A	836200484
X.62364667T>C	836200485
X.62364872T>A	836200486
X.62365710C>G	836200487
X.62366162C>T	836200488
X.62366288A>C	836200489
X.62366422T>C	836200490
X.62366534G>A	836200491
X.62366754G>C	836200492
X.62366837G>A	836200493
X.62366990A>G	836200494
X.62367585C>T	836200495
X.62368019A>G	836200496
X.62368378A>G	836200497
X.62369243G>A	836200498
X.62369573C>A	836200499
X.62369599T>C	836200500
X.62369852G>A	836200501
X.62369862C>T	836200502
X.62369919G>T	836200503
X.62369991G>A	836200504
X.62370282A>G	836200505
X.62370312G>A	836200506
X.62370432G>A	836200507
X.62370545C>T	836200508
X.62370554C>T	836200509
X.62370631G>A	836200510
X.62370688T>C	836200511
X.62370748T>C	836200512
X.62370966C>A	836200513
X.62371119A>G	836200514
X.62371342A>G	836200515
X.62371495T>C	836200516
X.62371871A>G	836200517
X.62372188T>G	836200518
X.62372942A>C	836200519
X.62373324A>T	836200520
X.62373653T>A	836200521
X.62374001C>T	836200522
X.62374569A>G	836200523
X.62374648T>A	836200524
X.62375020A>G	836200525
X.62375222G>A	836200526
X.62375283C>T	836200527
X.62375541C>A	836200528
X.62376201G>A	836200529
X.62376569A>G	836200530
X.62377059C>T	836200531
X.62377470G>A	836200532
X.62377756A>G	836200533
X.62377870C>T	836200534
X.62377922T>G	836200535
X.62378048T>C	836200536
X.62378267T>C	836200537
X.62378279C>T	836200538
X.62378281G>A	836200539
X.62378668A>G	836200540
X.62378744T>C	836200541
X.62378956A>T	836200542
X.62379384T>G	836200543
X.62379602G>A	836200544
X.62380051T>C	836200545
X.62380074C>T	836200546
X.62380521A>G	836200547
X.62380887G>C	836200548
X.62381065T>A	836200549
X.62381121C>G	836200550
X.62381198A>G	836200551
X.62381588T>C	836200552
X.62382341C>T	836200553
X.62382678C>G	836200554
X.62382778G>A	836200555
X.62382784A>G	836200556
X.62382882C>T	836200557
X.62382892C>A	836200558
X.62383262T>C	836200559
X.62383380T>A	836200560
X.62383435G>A	836200561
X.62383451A>G	836200562
X.62384155G>C	836200563
X.62384195C>A	836200564
X.62384553C>G	836200565
X.62385415A>G	836200566
X.62386145T>C	836200567
X.62387222A>G,T	836200568
X.62387235G>A	836200569
X.62387696A>G	836200570
X.62387732G>T	836200571
X.62388086C>T	836200572
X.62388087G>A	836200573
X.62388137G>A	836200574
X.62388582A>T	836200575
X.62389518G>T	836200576
X.62390421C>G	836200577
X.62390699T>A	836200578
X.62390795A>C	836200579
X.62390855G>A	836200580
X.62392043A>C	836200581
X.62392068C>G	836200582
X.62393023A>G	836200583
X.62393278A>G	836200584
X.62393306G>C	836200585
X.62393622G>C	836200586
X.62393677C>T	836200587
X.62394045G>A	836200588
X.62394220G>A	836200589
X.62394661T>G	836200590
X.62395315C>G	836200591
X.62395396C>A	836200592
X.62395930A>G	836200593
X.62397187G>A	836200594
X.62397516G>T	836200595
X.62397625C>T	836200596
X.62397744T>G	836200597
X.62397946T>G	836200598
X.62398523G>A	836200599
X.62398648A>G	836200600
X.62399553A>G	836200601
X.62399969G>A	836200602
X.62400406G>A	836200603
X.62400612G>T	836200604
X.62400848A>G	836200605
X.62400935C>T	836200606
X.62401110G>A	836200607
X.62401121A>T	836200608
X.62401825G>C	836200609
X.62402222T>G	836200610
X.62402346G>C	836200611
X.62402365G>A	836200612
X.62402451G>A	836200613
X.62402546G>A	836200614
X.62402871G>A	836200615
X.62403462T>C	836200616
X.62404160C>T	836200617
X.62405154C>G	836200618
X.62405519A>G	836200619
X.62405549C>T	836200620
X.62405891C>G	836200621
X.62406038G>A	836200622
X.62406301G>T	836200623
X.62406531A>G	836200624
X.62406976G>A	836200625
X.62407497A>G	836200626
X.62407669T>C	836200627
X.62407758T>C	836200628
X.62408123C>A	836200629
X.62408640G>T	836200630
X.62408714C>T	836200631
X.62408972T>C	836200632
X.62409265T>C	836200633
X.62409490C>A	836200634
X.62409756G>A	836200635
X.62410119A>T	836200636
X.62410325T>C	836200637
X.62410439G>C	836200638
X.62410776A>T	836200639
X.62410801T>G	836200640
X.62410995G>A	836200641
X.62411114A>G	836200642
X.62411210A>G	836200643
X.62411224G>A	836200644
X.62411253G>C	836200645
X.62411306A>G	836200646
X.62411528G>A	836200647
X.62411759G>T	836200648
X.62412133A>G	836200649
X.62412349C>G	836200650
X.62412423G>A	836200651
X.62412651G>A	836200652
X.62412715C>T	836200653
X.62412721G>C	836200654
X.62412740C>T	836200655
X.62412888G>T	836200656
X.62412903C>A	836200657
X.62413038T>C	836200658
X.62413464T>C	836200659
X.62413506T>C	836200660
X.62413557A>G	836200661
X.62413634T>C	836200662
X.62413652A>T	836200663
X.62413689A>G	836200664
X.62414302C>T	836200665
X.62414388A>C	836200666
X.62414632G>T	836200667
X.62414643A>C	836200668
X.62414652T>C	836200669
X.62414763G>A	836200670
X.62414791T>C	836200671
X.62414856C>A	836200672
X.62414916G>A	836200673
X.62414940T>G	836200674
X.62415446C>T	836200675
X.62415517T>C	836200676
X.62415549T>C	836200677
X.62415623C>A	836200678
X.62415707A>C	836200679
X.62415836C>T	836200680
X.62415880G>A	836200681
X.62415920G>A	836200682
X.62415978T>G	836200683
X.62416013C>A	836200684
X.62416186T>G	836200685
X.62416215C>T	836200686
X.62416336C>T	836200687
X.62416343T>C	836200688
X.62416544C>T	836200689
X.62416566C>T	836200690
X.62416661A>G	836200691
X.62416806G>A	836200692
X.62417009C>T	836200693
X.62417060T>G	836200694
X.62417088T>G	836200695
X.62417479G>A	836200696
X.62417495A>G	836200697
X.62417501T>C	836200698
X.62417646T>C	836200699
X.62417717G>A	836200700
X.62417725C>G	836200701
X.62417730C>A	836200702
X.62417738C>T	836200703
X.62417755T>C	836200704
X.62418317T>C	836200705
X.62418507C>A	836200706
X.62419043C>G	836200707
X.62419050T>C	836200708
X.62419414C>T	836200709
X.62419460A>T	836200710
X.62419630A>G	836200711
X.62419665T>C	836200712
X.62419750C>T	836200713
X.62419965A>G	836200714
X.62420540A>G	836200715
X.62420610T>G	836200716
X.62420861C>G	836200717
X.62421174C>G	836200718
X.62421190C>T	836200719
X.62421288G>A	836200720
X.62421827C>T	836200721
X.62422211G>A	836200722
X.62423103G>A	836200723
X.62423177T>C	836200724
X.62423203G>A	836200725
X.62423305G>A	836200726
X.62425552T>C	836200727
X.62425649C>T	836200728
X.62425735T>C	836200729
X.62425760C>T	836200730
X.62425841G>A	836200731
X.62425902T>C	836200732
X.62425960C>T	836200733
X.62426066T>C	836200734
X.62426449C>T	836200735
X.62426724G>A	836200736
X.62427247A>G	836200737
X.62427256T>C	836200738
X.62427360C>A	836200739
X.62428289G>A	836200740
X.62428927C>T	836200741
X.62429414A>C	836200742
X.62429454A>T	836200743
X.62429494G>A	836200744
X.62429627T>C	836200745
X.62429672A>T	836200746
X.62429970G>A	836200747
X.62429990C>G	836200748
X.62430011A>G	836200749
X.62430056T>C	836200750
X.62430199G>C	836200751
X.62430652A>G	836200752
X.62430684G>C	836200753
X.62430855T>G	836200754
X.62432294A>T	836200755
X.62432458C>A	836200756
X.62432574G>A	836200757
X.62432596T>G	836200758
X.62433596G>A	836200759
X.62433749G>A	836200760
X.62434202C>T	836200761
X.62434298C>T	836200762
X.62434517T>G	836200763
X.62436425G>A	836200764
X.62437071T>C	836200765
X.62437128T>A	836200766
X.62437172A>T	836200767
X.62437451A>G	836200768
X.62437636G>A	836200769
X.62437759C>T	836200770
X.62437786T>G	836200771
X.62437976C>T	836200772
X.62439404A>T	836200773
X.62439633G>A	836200774
X.62439668A>G	836200775
X.62439897C>T	836200776
X.62440333C>A	836200777
X.62440459G>T	836200778
X.62440674T>G	836200779
X.62440730G>T	836200780
X.62440802A>G	836200781
X.62440974A>G	836200782
X.62441560T>C	836200783
X.62442356A>G	836200784
X.62442667G>A	836200785
X.62442831T>G	836200786
X.62443058C>T	836200787
X.62443144G>A	836200788
X.62443154C>T	836200789
X.62443657T>C	836200790
X.62444557G>A	836200791
X.62445197C>G	836200792
X.62445458A>G	836200793
X.62446082A>G	836200794
X.62446400T>C	836200795
X.62446480A>G	836200796
X.62446735A>T	836200797
X.62446752T>C	836200798
X.62446969C>A	836200799
X.62446978T>C	836200800
X.62447076A>G	836200801
X.62447244G>T	836200802
X.62447371G>C	836200803
X.62447504T>C	836200804
X.62448254T>A	836200805
X.62448762G>A	836200806
X.62448782C>T	836200807
X.62448822A>G	836200808
X.62448828A>G	836200809
X.62449510A>C	836200810
X.62449524A>G	836200811
X.62449547A>G	836200812
X.62449608A>T	836200813
X.62449846C>T	836200814
X.62449853G>A	836200815
X.62449900G>C	836200816
X.62450271G>A	836200817
X.62450359T>C	836200818
X.62450364T>C	836200819
X.62451224C>T	836200820
X.62451315T>A	836200821
X.62451727T>A	836200822
X.62452772T>C	836200823
X.62452789T>C	836200824
X.62453598C>G	836200825
X.62453792A>G	836200826
X.62455011G>C	836200827
X.62455589A>G	836200828
X.62456051C>G	836200829
X.62456056C>G	836200830
X.62456247A>G	836200831
X.62457307C>T	836200832
X.62457843G>A	836200833
X.62458006C>G	836200834
X.62458007T>G	836200835
X.62458569A>G	836200836
X.62458666C>T	836200837
X.62459531T>G	836200838
X.62459940C>T	836200839
X.62459945C>T	836200840
X.62459962C>T	836200841
X.62460061T>G	836200842
X.62460400G>A	836200843
X.62460414T>G	836200844
X.62461128T>C	836200845
X.62461265A>G	836200846
X.62461266A>C	836200847
X.62461292C>T	836200848
X.62461403G>C	836200849
X.62462285G>A	836200850
X.62462555C>T	836200851
X.62462671G>A	836200852
X.62463001T>C	836200853
X.62463048T>C	836200854
X.62463372A>G	836200855
X.62463394G>C	836200856
X.62463734C>T	836200857
X.62463768A>T	836200858
X.62463854T>C	836200859
X.62464036G>A	836200860
X.62464175G>A	836200861
X.62464243A>G	836200862
X.62464261G>A	836200863
X.62464343G>A	836200864
X.62464358T>C	836200865
X.62464422A>G	836200866
X.62464476G>A	836200867
X.62464549A>G	836200868
X.62464551G>A	836200869
X.62465655A>G	836200870
X.62466324C>G	836200871
X.62466566T>C	836200872
X.62466864A>G	836200873
X.62467297A>G	836200874
X.62467342A>G	836200875
X.62467468A>G	836200876
X.62467511T>G	836200877
X.62467741T>C	836200878
X.62467758T>C	836200879
X.62467946A>G	836200880
X.62468082A>G	836200881
X.62468252C>T	836200882
X.62468276T>C	836200883
X.62468312C>T	836200884
X.62468362G>A	836200885
X.62468397A>G	836200886
X.62469310A>T	836200887
X.62469314A>G	836200888
X.62469397G>A	836200889
X.62469501C>G	836200890
X.62469611G>T	836200891
X.62469636G>A	836200892
X.62469961C>G	836200893
X.62470006G>T	836200894
X.62470483T>C	836200895
X.62470568C>A	836200896
X.62470589C>T	836200897
X.62470773C>T	836200898
X.62470930G>A	836200899
X.62471017T>A	836200900
X.62471214G>A	836200901
X.62471219G>T	836200902
X.62471248C>T	836200903
X.62471624G>A	836200904
X.62471638A>G	836200905
X.62471652A>G	836200906
X.62471684T>C	836200907
X.62471694T>C	836200908
X.62471757A>C	836200909
X.62471829T>G	836200910
X.62471831T>G	836200911
X.62471879T>C	836200912
X.62471941T>C	836200913
X.62471950T>C	836200914
X.62471966T>G	836200915
X.62471971A>G	836200916
X.62471985T>C	836200917
X.62472004T>G	836200918
X.62472022C>T	836200919
X.62472186T>A	836200920
X.62472190A>G	836200921
X.62472290T>G	836200922
X.62472299A>G	836200923
X.62472677T>G	836200924
X.62472801C>G	836200925
X.62472912T>C	836200926
X.62472952T>C	836200927
X.62474339T>A	836200928
X.62474365C>T	836200929
X.62475858A>G	836200930
X.62476054T>C	836200931
X.62476675T>C	836200932
X.62477032T>C	836200933
X.62477220A>G	836200934
X.62477553T>C	836200935
X.62478006A>T	836200936
X.62478132G>A	836200937
X.62478682A>G	836200938
X.62479316T>G	836200939
X.62479363G>A	836200940
X.62479539T>C	836200941
X.62479632G>A	836200942
X.62480234C>T	836200943
X.62480385G>A	836200944
X.62480599G>A	836200945
X.62480874C>A	836200946
X.62480920C>T	836200947
X.62480996G>C	836200948
X.62481681G>A	836200949
X.62481976C>A	836200950
X.62482266C>T	836200951
X.62482469T>G	836200952
X.62482560T>G	836200953
X.62483009G>A	836200954
X.62483146A>G	836200955
X.62483193C>T	836200956
X.62483362A>G	836200957
X.62483366G>A	836200958
X.62483445A>G	836200959
X.62483543G>A	836200960
X.62483580G>A	836200961
X.62483603G>A	836200962
X.62483906G>A	836200963
X.62483929G>A	836200964
X.62483987T>A	836200965
X.62484122G>A	836200966
X.62484267A>G	836200967
X.62484378A>G	836200968
X.62484526T>C	836200969
X.62484581T>C	836200970
X.62484658G>A	836200971
X.62484726G>A	836200972
X.62484849C>A	836200973
X.62485108G>A	836200974
X.62485115G>T	836200975
X.62485132T>C	836200976
X.62485177C>T	836200977
X.62485185C>T	836200978
X.62485611T>G	836200979
X.62485847G>A	836200980
X.62486467G>A	836200981
X.62486820A>C	836200982
X.62486980G>C	836200983
X.62487095T>A	836200984
X.62487187G>A	836200985
X.62487438T>C	836200986
X.62487558C>A	836200987
X.62488147T>C	836200988
X.62488212G>A	836200989
X.62488235A>G	836200990
X.62488373A>G	836200991
X.62488438A>G	836200992
X.62488693A>G	836200993
X.62488767C>T	836200994
X.62488833G>C	836200995
X.62488910T>C	836200996
X.62489146C>T	836200997
X.62489204A>C	836200998
X.62489231A>G	836200999
X.62489722C>T	836201000
X.62489859C>T	836201001
X.62489860G>A	836201002
X.62490001G>T	836201003
X.62490269C>T	836201004
X.62490594G>T	836201005
X.62490619A>C	836201006
X.62490633T>C	836201007
X.62490656C>T	836201008
X.62490672G>A	836201009
X.62490697T>A	836201010
X.62490702A>T	836201011
X.62490812C>T	836201012
X.62491042T>G	836201013
X.62491314C>A	836201014
X.62491347A>G	836201015
X.62491408A>G	836201016
X.62491791C>T	836201017
X.62491883G>A	836201018
X.62491909A>G	836201019
X.62492097A>G	836201020
X.62492151G>A	836201021
X.62492338C>T	836201022
X.62492548C>T	836201023
X.62492615G>C	836201024
X.62492868G>T	836201025
X.62492877T>G	836201026
X.62493029A>T	836201027
X.62493030G>T	836201028
X.62493060C>T	836201029
X.62493075T>C	836201030
X.62493269T>C	836201031
X.62493349A>C	836201032
X.62493387T>C	836201033
X.62493727A>G	836201034
X.62493763T>A	836201035
X.62493916C>A	836201036
X.62493940C>T	836201037
X.62493975G>A	836201038
X.62493995C>G	836201039
X.62494256A>T	836201040
X.62494257C>T	836201041
X.62494369G>A	836201042
X.62494434G>A	836201043
X.62494619G>A	836201044
X.62494676A>G	836201045
X.62494719T>C	836201046
X.62494753T>C	836201047
X.62494765G>A	836201048
X.62494957G>T	836201049
X.62494963A>G	836201050
X.62495003G>T	836201051
X.62495077T>A	836201052
X.62495111A>G	836201053
X.62495158T>C	836201054
X.62495242A>G	836201055
X.62495417T>C	836201056
X.62495554C>T	836201057
X.62495560A>G	836201058
X.62496206G>C	836201059
X.62496223G>C	836201060
X.62496238A>C	836201061
X.62496339C>T	836201062
X.62496460C>T	836201063
X.62496473C>T	836201064
X.62496505A>G	836201065
X.62496513A>G	836201066
X.62496576G>C	836201067
X.62496695G>A	836201068
X.62496752T>C	836201069
X.62496816T>C	836201070
X.62496840G>T	836201071
X.62497159T>G	836201072
X.62497579G>A	836201073
X.62497583T>G	836201074
X.62497881G>A	836201075
X.62497918G>A	836201076
X.62498360T>G	836201077
X.62498579T>C	836201078
X.62498665A>T	836201079
X.62498777G>A	836201080
X.62498892G>T	836201081
X.62498991G>A	836201082
X.62499124C>T	836201083
X.62499126G>A	836201084
X.62499349G>C	836201085
X.62499446A>G	836201086
X.62499500G>T	836201087
X.62499664T>A	836201088
X.62499705G>A	836201089
X.62499922C>T	836201090
X.62500430T>C	836201091
X.62500522G>A	836201092
X.62500653A>G	836201093
X.62500857T>C	836201094
X.62501081T>C	836201095
X.62501272G>C	836201096
X.62501414G>A	836201097
X.62501483G>A	836201098
X.62501637T>C	836201099
X.62501666T>C	836201100
X.62501673G>A	836201101
X.62501708C>T	836201102
X.62501919G>A	836201103
X.62501923C>A	836201104
X.62502663C>T	836201105
X.62502696G>A	836201106
X.62503037T>A	836201107
X.62503193G>A	836201108
X.62503242C>T	836201109
X.62503531A>G	836201110
X.62503603C>T	836201111
X.62503610A>G	836201112
X.62503782G>C	836201113
X.62504099C>T	836201114
X.62504161G>A	836201115
X.62504689T>A	836201116
X.62504755C>T	836201117
X.62504974C>T	836201118
X.62505032T>G	836201119
X.62505161C>T	836201120
X.62505256C>T	836201121
X.62505469G>A	836201122
X.62505497T>C	836201123
X.62505794G>A	836201124
X.62505872A>C	836201125
X.62506472C>T	836201126
X.62506481T>C	836201127
X.62506564T>C	836201128
X.62507174T>A	836201129
X.62507187A>G	836201130
X.62507317C>G	836201131
X.62507780C>A	836201132
X.62508055C>T	836201133
X.62508106G>A	836201134
X.62508697T>C	836201135
X.62508842C>G	836201136
X.62508864G>A	836201137
X.62508998G>A	836201138
X.62509017C>A	836201139
X.62509205C>T	836201140
X.62509269A>G	836201141
X.62509522C>T	836201142
X.62509579G>T	836201143
X.62509859C>T	836201144
X.62509872C>G	836201145
X.62510129G>A	836201146
X.62510243C>A	836201147
X.62511826G>A	836201148
X.62512218A>G	836201149
X.62512888G>T	836201150
X.62512918T>C	836201151
X.62513211G>A	836201152
X.62513275C>T	836201153
X.62513386G>C	836201154
X.62513437G>A	836201155
X.62513730T>C	836201156
X.62513812A>G	836201157
X.62513879T>C	836201158
X.62514665C>T	836201159
X.62515110T>C	836201160
X.62515141A>G	836201161
X.62515159G>A	836201162
X.62515416A>C	836201163
X.62515652G>T	836201164
X.62515697T>C	836201165
X.62516203C>T	836201166
X.62516611G>A	836201167
X.62516766C>T	836201168
X.62518473T>C	836201169
X.62518567T>C	836201170
X.62519055A>G	836201171
X.62519535T>G,A	836201172
X.62519538C>G	836201173
X.62519769A>G	836201174
X.62520366C>T	836201175
X.62520649T>C	836201176
X.62520699C>A	836201177
X.62520797G>A	836201178
X.62521052A>G	836201179
X.62521603T>G	836201180
X.62521673A>G	836201181
X.62521901T>A	836201182
X.62521921T>C	836201183
X.62521994T>C	836201184
X.62522023A>C	836201185
X.62522053T>C	836201186
X.62522245T>C	836201187
X.62522460C>G	836201188
X.62522654G>A	836201189
X.62523023G>T	836201190
X.62523384C>G	836201191
X.62523685G>A	836201192
X.62524341T>C	836201193
X.62524427A>C	836201194
X.62524440C>T	836201195
X.62524496G>T	836201196
X.62525054A>G	836201197
X.62525172A>G	836201198
X.62525363G>A	836201199
X.62525763C>T	836201200
X.62525809T>C	836201201
X.62526350A>G	836201202
X.62526675A>C	836201203
X.62526792A>G	836201204
X.62526908T>G	836201205
X.62526921T>C	836201206
X.62527018C>A	836201207
X.62527229C>T	836201208
X.62527287C>T	836201209
X.62527387T>C	836201210
X.62527402T>C	836201211
X.62527612A>G	836201212
X.62527813T>C	836201213
X.62527934T>C	836201214
X.62528007C>T	836201215
X.62528338T>A	836201216
X.62528362G>A	836201217
X.62528460T>C	836201218
X.62528472T>C	836201219
X.62528670G>C	836201220
X.62528705T>G	836201221
X.62528783G>A	836201222
X.62528914T>C	836201223
X.62529248T>C	836201224
X.62529253T>C	836201225
X.62529278C>T	836201226
X.62529771C>T	836201227
X.62529810G>A	836201228
X.62529818C>G	836201229
X.62530124C>T	836201230
X.62530279A>G	836201231
X.62530483G>A	836201232
X.62530486G>A	836201233
X.62530524A>G	836201234
X.62530583C>T	836201235
X.62530683T>C	836201236
X.62530756C>T	836201237
X.62530974T>C	836201238
X.62531000T>C	836201239
X.62531059A>T	836201240
X.62531132T>C	836201241
X.62531916C>A	836201242
X.62532156T>C	836201243
X.62532632G>A	836201244
X.62533559A>T	836201245
X.62533595G>A	836201246
X.62533919C>A	836201247
X.62533921C>A	836201248
X.62534678G>A	836201249
X.62535370A>T	836201250
X.62535377A>T	836201251
X.62535818A>G	836201252
X.62535916T>C	836201253
X.62536059T>C	836201254
X.62536118T>C	836201255
X.62536125G>A	836201256
X.62536419T>C	836201257
X.62536528A>G	836201258
X.62536622T>C	836201259
X.62536967G>T	836201260
X.62537055C>T	836201261
X.62537075T>C	836201262
X.62537102G>T	836201263
X.62537132T>C	836201264
X.62537206C>T	836201265
X.62537227G>A	836201266
X.62537279A>C	836201267
X.62537328G>A	836201268
X.62537604G>A	836201269
X.62538005A>G	836201270
X.62538026A>G	836201271
X.62538099T>C	836201272
X.62538130A>G	836201273
X.62538141C>T	836201274
X.62538154C>G	836201275
X.62538160C>T	836201276
X.62538171A>C	836201277
X.62538216G>T	836201278
X.62538399C>A	836201279
X.62538497G>A	836201280
X.62538591T>C	836201281
X.62538715A>G	836201282
X.62538760T>C	836201283
X.62539336T>G	836201284
X.62539385G>A	836201285
X.62539785T>G	836201286
X.62540498A>G	836201287
X.62540719T>C	836201288
X.62540774T>C	836201289
X.62541005C>T	836201290
X.62541808G>A	836201291
X.62542044T>G	836201292
X.62542304T>C	836201293
X.62542738C>T	836201294
X.62542895G>T	836201295
X.62542952T>C	836201296
X.62543086A>C	836201297
X.62543243T>C	836201298
X.62543391A>G	836201299
X.62543430C>T	836201300
X.62543441C>A	836201301
X.62543554G>A	836201302
X.62543720C>T	836201303
X.62543747A>G	836201304
X.62543776G>A	836201305
X.62543827C>T	836201306
X.62543903G>A	836201307
X.62543968G>C	836201308
X.62544079G>C	836201309
X.62544188G>T	836201310
X.62544782T>G	836201311
X.62545080C>G	836201312
X.62545266G>A	836201313
X.62545545A>G	836201314
X.62545604C>G	836201315
X.62546517A>G	836201316
X.62546519A>G	836201317
X.62547315T>A	836201318
X.62547565G>A	836201319
X.62548059T>C	836201320
X.62548271T>A	836201321
X.62548651G>A	836201322
X.62548951G>A	836201323
X.62549015T>C	836201324
X.62549110A>G	836201325
X.62549246C>A	836201326
X.62549512C>T	836201327
X.62549661C>T	836201328
X.62549820A>C	836201329
X.62549823G>A	836201330
X.62549919T>A	836201331
X.62549941T>C	836201332
X.62550238A>G	836201333
X.62551536G>T	836201334
X.62551537A>T	836201335
X.62553279C>T	836201336
X.62553806G>A	836201337
X.62555125C>T	836201338
X.62555142T>C	836201339
X.62555414T>C	836201340
X.62556149C>A	836201341
X.62556628C>G	836201342
X.62556641A>C	836201343
X.62557383T>A	836201344
X.62557411A>G	836201345
X.62557573A>G	836201346
X.62557616C>T	836201347
X.62557683A>G	836201348
X.62558285G>A	836201349
X.62558455G>A	836201350
X.62558480T>C	836201351
X.62558702T>G	836201352
X.62559174G>A	836201353
X.62559535T>G	836201354
X.62560369A>G	836201355
X.62562147C>T	836201356
X.62562541T>C	836201357
X.62562720G>A	836201358
X.62562790G>A	836201359
X.62563482G>A	836201360
X.62563705A>G	836201361
X.62563753A>G	836201362
X.62563873G>C	836201363
X.62564068T>A	836201364
X.62564583A>T	836201365
X.62564661A>G	836201366
X.62564671C>A	836201367
X.62565225G>A	836201368
X.62565491G>A	836201369
X.62565714A>G	836201370
X.62566229C>T	836201371
X.62566269A>C	836201372
X.62566352T>C	836201373
X.62566358A>G	836201374
X.62566441T>G	836201375
X.62566525G>T	836201376
X.62566556C>T	836201377
X.62567205G>A	836201378
X.62567245T>C	836201379
X.62567246G>A	836201380
X.62567269G>A	836201381
X.62567386A>G	836201382
X.62567495G>A	836201383
X.62567681C>T	836201384
X.62568104G>A	836201385
X.62568472C>T	836201386
X.62569336G>A	836201387
X.62570371G>C	836201388
X.62570930G>A	836201389
X.62571521C>T	836201390
X.62571584G>A	836201391
X.62572387G>A	836201392
X.62572458A>T	836201393
X.62572740A>C	836201394
X.62572781A>T	836201395
X.62572801T>C,A	836201396
X.62573673T>A	836201397
X.62574138C>G	836201398
X.62574146C>T	836201399
X.62574405G>A	836201400
X.62574651G>T	836201401
X.62575067G>C	836201402
X.62575879C>A	836201403
X.62576462T>C	836201404
X.62576512T>C	836201405
X.62576683G>T	836201406
X.62576708A>C	836201407
X.62576807G>A	836201408
X.62576829A>G	836201409
X.62577269C>T	836201410
X.62577586C>T	836201411
X.62577963A>G	836201412
X.62578259A>G	836201413
X.62578358T>C	836201414
X.62578477T>G	836201415
X.62578755T>C	836201416
X.62578875A>G	836201417
X.62579051T>C	836201418
X.62579884G>A	836201419
X.62580059T>C	836201420
X.62580122C>A	836201421
X.62580382C>A	836201422
X.62580429C>T	836201423
X.62581266C>T	836201424
X.62581443C>T	836201425
X.62581863T>C	836201426
X.62582338T>A	836201427
X.62582368T>G	836201428
X.62582778T>C	836201429
X.62582872A>G	836201430
X.62583060C>G	836201431
X.62583408A>G	836201432
X.62583440G>A	836201433
X.62584766G>C	836201434
X.62584938G>A	836201435
X.62585332G>T	836201436
X.62585527A>G	836201437
X.62585534C>T	836201438
X.62586106G>T	836201439
X.62586629C>T	836201440
X.62586632T>G	836201441
X.62586877C>G	836201442
X.62587575T>C	836201443
X.62587666T>G	836201444
X.62587894G>C	836201445
X.62587911A>T	836201446
X.62588153A>T	836201447
X.62588199T>C	836201448
X.62588913G>T	836201449
X.62589201G>A	836201450
X.62589584T>A	836201451
X.62590097C>T	836201452
X.62590103T>C	836201453
X.62590952T>G	836201454
X.62591374T>C	836201455
X.62591469A>G	836201456
X.62591601T>G	836201457
X.62591980A>T	836201458
X.62592381G>A	836201459
X.62592556G>T	836201460
X.62593075C>T	836201461
X.62593772C>T	836201462
X.62594458G>A	836201463
X.62594592A>G	836201464
X.62594933T>C	836201465
X.62595502G>A	836201466
X.62595701G>A	836201467
X.62596408G>A	836201468
X.62596466G>A	836201469
X.62596511A>G	836201470
X.62596757A>C	836201471
X.62597064T>C	836201472
X.62597080T>C	836201473
X.62597363A>G	836201474
X.62597454A>G	836201475
X.62597533T>A	836201476
X.62597668G>A	836201477
X.62597765A>C	836201478
X.62598013T>C	836201479
X.62598146G>A	836201480
X.62598166T>C	836201481
X.62598169A>T	836201482
X.62598420C>T	836201483
X.62598691A>G	836201484
X.62598968C>A	836201485
X.62599451C>G	836201486
X.62600467T>C	836201487
X.62600863T>G	836201488
X.62601202G>C	836201489
X.62602149T>A	836201490
X.62602227A>T	836201491
X.62602395G>C	836201492
X.62602580G>A	836201493
X.62602641A>G	836201494
X.62602807T>C	836201495
X.62602881C>T	836201496
X.62603364C>T	836201497
X.62603534C>T	836201498
X.62603648C>T	836201499
X.62603829G>A	836201500
X.62603886G>A	836201501
X.62604034A>G	836201502
X.62604147C>A	836201503
X.62604218A>C	836201504
X.62604437T>C	836201505
X.62604748C>A	836201506
X.62604812G>A	836201507
X.62604899T>C	836201508
X.62604916A>G	836201509
X.62605033A>G	836201510
X.62605054G>A	836201511
X.62605145A>G	836201512
X.62605451T>A	836201513
X.62605708G>A	836201514
X.62605725C>A	836201515
X.62605994A>G	836201516
X.62606098A>G	836201517
X.62606104A>G	836201518
X.62606133G>A	836201519
X.62606163A>T	836201520
X.62606293T>C	836201521
X.62606672A>C	836201522
X.62607131G>A	836201523
X.62607179A>G	836201524
X.62607236C>T	836201525
X.62607238G>T	836201526
X.62607305G>T	836201527
X.62607854T>A	836201528
X.62607915T>C	836201529
X.62608009C>T	836201530
X.62608713C>T	836201531
X.62608774A>G	836201532
X.62608944T>G	836201533
X.62608969G>A	836201534
X.62609049A>G	836201535
X.62609313T>A	836201536
X.62609412G>A	836201537
X.62609420G>A	836201538
X.62609431C>G	836201539
X.62609438C>T	836201540
X.62609652A>G	836201541
X.62609692A>G	836201542
X.62609816A>G	836201543
X.62609828A>G	836201544
X.62609941C>T	836201545
X.62610195T>G	836201546
X.62610534C>G	836201547
X.62610877A>G	836201548
X.62610980A>T	836201549
X.62611060G>A	836201550
X.62611068C>T	836201551
X.62611219C>T	836201552
X.62611357C>T	836201553
X.62611476G>A	836201554
X.62611575G>A	836201555
X.62611585A>G	836201556
X.62611619T>C	836201557
X.62611744C>T	836201558
X.62612031T>C	836201559
X.62612109C>T	836201560
X.62612135G>C	836201561
X.62612865A>T	836201562
X.62612910A>G	836201563
X.62613178T>C	836201564
X.62613189T>G	836201565
X.62613330C>T	836201566
X.62613558C>T	836201567
X.62613663A>C	836201568
X.62613704C>T	836201569
X.62613974C>A	836201570
X.62613985G>A	836201571
X.62614187T>C	836201572
X.62614204C>G	836201573
X.62614537A>G	836201574
X.62614886C>T	836201575
X.62614976A>G	836201576
X.62614986T>C	836201577
X.62615027C>T	836201578
X.62615467A>G	836201579
X.62615610A>G	836201580
X.62615980G>A	836201581
X.62616190C>G	836201582
X.62616302C>A	836201583
X.62616338G>A	836201584
X.62616390A>G	836201585
X.62616395G>A	836201586
X.62616404C>T	836201587
X.62616414G>T	836201588
X.62616544G>A	836201589
X.62616551T>C	836201590
X.62616722T>C	836201591
X.62618033C>T	836201592
X.62618732T>A	836201593
X.62618841T>C	836201594
X.62620099C>A	836201595
X.62620250G>A	836201596
X.62620335A>G	836201597
X.62620517G>A	836201598
X.62620671G>A	836201599
X.62620676C>T	836201600
X.62620711T>C	836201601
X.62621213C>A	836201602
X.62621249T>C	836201603
X.62621562C>T	836201604
X.62621611G>A	836201605
X.62621641C>T	836201606
X.62621995A>G	836201607
X.62622028T>C	836201608
X.62622039T>C	836201609
X.62622054T>C	836201610
X.62622086G>A	836201611
X.62622319T>C	836201612
X.62622339A>G	836201613
X.62622462T>C	836201614
X.62622609T>C	836201615
X.62622652C>T	836201616
X.62622951T>C	836201617
X.62623438C>T	836201618
X.62623630A>C	836201619
X.62623772G>A	836201620
X.62623877C>T	836201621
X.62624051A>G	836201622
X.62625213G>C	836201623
X.62625376A>C	836201624
X.62625561A>G	836201625
X.62625577T>C	836201626
X.62625849T>A	836201627
X.62626321C>G	836201628
X.62626541T>A	836201629
X.62626640C>A	836201630
X.62626791C>T	836201631
X.62626960T>G	836201632
X.62627479G>T	836201633
X.62627658G>A	836201634
X.62628165A>C	836201635
X.62628284T>C	836201636
X.62628326T>C	836201637
X.62628867T>C	836201638
X.62628907T>C	836201639
X.62629430A>C	836201640
X.62629667T>C	836201641
X.62629800G>A	836201642
X.62629835A>T	836201643
X.62629884G>A	836201644
X.62629892C>T	836201645
X.62630116C>T	836201646
X.62630219A>T	836201647
X.62630511T>C	836201648
X.62630654C>G	836201649
X.62630663G>A	836201650
X.62630783T>C	836201651
X.62630831A>C	836201652
X.62630904G>C	836201653
X.62630934C>T	836201654
X.62631148A>G	836201655
X.62631822T>G	836201656
X.62632011G>A	836201657
X.62632074A>G	836201658
X.62632317G>T	836201659
X.62632434C>T	836201660
X.62632641C>T	836201661
X.62633063G>A	836201662
X.62633162A>G	836201663
X.62634186A>C	836201664
X.62634761C>T	836201665
X.62635349T>C	836201666
X.62635583T>C	836201667
X.62635866T>C	836201668
X.62635913C>T	836201669
X.62635927G>A	836201670
X.62636075T>C	836201671
X.62636461T>C	836201672
X.62637001T>C	836201673
X.62637768T>C	836201674
X.62637810C>T	836201675
X.62637815G>A	836201676
X.62638180C>T	836201677
X.62638493C>A	836201678
X.62639060T>C	836201679
X.62639178G>A	836201680
X.62639300C>T	836201681
X.62639312A>G	836201682
X.62640061G>A	836201683
X.62640251A>C	836201684
X.62640683G>T	836201685
X.62640904C>T	836201686
X.62641231T>C	836201687
X.62641269T>A	836201688
X.62641559A>G	836201689
X.62641591G>A	836201690
X.62641912T>C	836201691
X.62642377C>A	836201692
X.62642468T>C	836201693
X.62643099G>A	836201694
X.62643332G>A	836201695
X.62643585C>G	836201696
X.62643812T>C	836201697
X.62644054A>C	836201698
X.62644057T>C,A	836201699
X.62644217C>T	836201700
X.62644238G>A	836201701
X.62644353G>A	836201702
X.62644373G>T	836201703
X.62644380A>G	836201704
X.62644452G>T	836201705
X.62644540A>C	836201706
X.62644650G>C	836201707
X.62644684T>C	836201708
X.62644730C>A	836201709
X.62644901T>C	836201710
X.62644947C>T	836201711
X.62645176C>A	836201712
X.62645179G>A	836201713
X.62645290A>G	836201714
X.62645395G>A	836201715
X.62645898G>A	836201716
X.62646020G>A	836201717
X.62646028A>C	836201718
X.62646471A>G	836201719
X.62646593T>C	836201720
X.62646630G>A	836201721
X.62647277T>C	836201722
X.62647344C>T	836201723
X.62647650T>C	836201724
X.62647675C>T	836201725
X.62647822C>T	836201726
X.62647971T>C	836201727
X.62648103G>A	836201728
X.62648525T>C	836201729
X.62648592G>A	836201730
X.62649060T>C	836201731
X.62649272A>G	836201732
X.62649415A>G	836201733
X.62649810T>C	836201734
X.62651678T>G	836201735
X.62651764A>C	836201736
X.62651775T>C	836201737
X.62651783C>T	836201738
X.62651832T>C	836201739
X.62651891G>T	836201740
X.62652098T>C	836201741
X.62652104T>C	836201742
X.62652870G>A	836201743
X.62652887C>T	836201744
X.62653182G>A	836201745
X.62653186C>T	836201746
X.62653565T>C	836201747
X.62653578T>C	836201748
X.62653948C>T	836201749
X.62654695G>C	836201750
X.62654769G>A	836201751
X.62654821G>T	836201752
X.62654835A>G	836201753
X.62656122G>T	836201754
X.62657016T>C	836201755
X.62658070T>C	836201756
X.62658654A>T	836201757
X.62658659T>A	836201758
X.62659214C>A	836201759
X.62659263C>A	836201760
X.62659539A>G	836201761
X.62659553T>A	836201762
X.62659650T>C	836201763
X.62660013A>G	836201764
X.62660157G>T	836201765
X.62660611T>C	836201766
X.62660886C>T	836201767
X.62661210G>T	836201768
X.62661329A>T	836201769
X.62661379C>T	836201770
X.62661753A>G	836201771
X.62661757A>G	836201772
X.62661761A>G	836201773
X.62662299A>G	836201774
X.62662430T>C	836201775
X.62662660G>A	836201776
X.62662929T>C	836201777
X.62663039T>G	836201778
X.62663268A>T	836201779
X.62663886T>C	836201780
X.62664396T>A	836201781
X.62664853G>T	836201782
X.62665195A>G	836201783
X.62665199G>A	836201784
X.62665862G>A	836201785
X.62666150A>G	836201786
X.62667605G>T	836201787
X.62667652T>G	836201788
X.62667863A>T	836201789
X.62667934A>G	836201790
X.62668188A>G	836201791
X.62668410C>G	836201792
X.62668416C>T	836201793
X.62668832G>A	836201794
X.62668833C>A	836201795
X.62668861C>T	836201796
X.62669092G>A	836201797
X.62669278A>C	836201798
X.62669351T>C	836201799
X.62669438A>C	836201800
X.62669604G>C	836201801
X.62669738C>T	836201802
X.62669861A>T	836201803
X.62670005C>T	836201804
X.62670256C>T	836201805
X.62670355G>T	836201806
X.62670372G>A	836201807
X.62670777G>A	836201808
X.62670839G>A	836201809
X.62670901G>A	836201810
X.62670924C>G	836201811
X.62670970C>T	836201812
X.62670979C>T	836201813
X.62671063A>G	836201814
X.62671086G>A	836201815
X.62671132G>A	836201816
X.62671176C>T	836201817
X.62671195A>G	836201818
X.62672274G>A	836201819
X.62672350A>G	836201820
X.62672602G>A	836201821
X.62672821A>G	836201822
X.62672838A>G	836201823
X.62672942A>G	836201824
X.62673233G>A	836201825
X.62673546G>C	836201826
X.62673757A>G	836201827
X.62674118A>G	836201828
X.62674326G>A	836201829
X.62674852C>A	836201830
X.62675296T>C	836201831
X.62675614C>T	836201832
X.62676772G>A	836201833
X.62677329C>T	836201834
X.62677888C>T	836201835
X.62679439G>A	836201836
X.62679624A>G	836201837
X.62679755G>A	836201838
X.62679980C>T	836201839
X.62680074G>A	836201840
X.62680511C>A	836201841
X.62681035G>A	836201842
X.62682032G>A	836201843
X.62682382C>G	836201844
X.62683348A>G	836201845
X.62683381C>T	836201846
X.62683774G>A	836201847
X.62684211T>C	836201848
X.62684405C>G	836201849
X.62684440G>A	836201850
X.62684833A>G	836201851
X.62684929T>G	836201852
X.62685126T>C	836201853
X.62685194T>C	836201854
X.62685232G>A	836201855
X.62685757C>T	836201856
X.62685908T>G	836201857
X.62686066C>T	836201858
X.62686067G>A	836201859
X.62686306G>T	836201860
X.62686441G>A	836201861
X.62686469A>G	836201862
X.62686831C>A	836201863
X.62687472G>A	836201864
X.62687982A>G	836201865
X.62688132C>T	836201866
X.62688511C>G	836201867
X.62689313C>T	836201868
X.62689340G>T	836201869
X.62689668T>C	836201870
X.62689814A>G	836201871
X.62689823A>G	836201872
X.62689840A>T	836201873
X.62689844G>A	836201874
X.62689890T>C	836201875
X.62690147A>C	836201876
X.62690167C>T	836201877
X.62690341T>C	836201878
X.62690759A>G	836201879
X.62690921G>C	836201880
X.62690953C>T	836201881
X.62691569C>T	836201882
X.62691575T>G	836201883
X.62691692C>G	836201884
X.62692110T>C	836201885
X.62692194T>A	836201886
X.62692342T>A	836201887
X.62692533G>C	836201888
X.62692546A>G	836201889
X.62692620G>T	836201890
X.62693561G>A	836201891
X.62694024T>C	836201892
X.62694067A>G	836201893
X.62694114G>A	836201894
X.62694162A>C	836201895
X.62694391A>G	836201896
X.62694725C>T	836201897
X.62694759A>G	836201898
X.62694932A>C	836201899
X.62695308A>G	836201900
X.62695389C>G	836201901
X.62695438A>G	836201902
X.62695520T>C	836201903
X.62695526A>G	836201904
X.62695996G>C	836201905
X.62696296C>T	836201906
X.62696309G>A	836201907
X.62697200A>G	836201908
X.62697532C>T	836201909
X.62697919T>C	836201910
X.62697976A>G	836201911
X.62698003T>C	836201912
X.62698068C>T	836201913
X.62698154A>T	836201914
X.62698358A>G	836201915
X.62698717T>A	836201916
X.62699570C>T	836201917
X.62699640A>G	836201918
X.62700199A>T	836201919
X.62700209G>T	836201920
X.62700293C>T	836201921
X.62700384T>G	836201922
X.62700553T>C	836201923
X.62700558G>A	836201924
X.62700639A>G	836201925
X.62700734C>T	836201926
X.62700748C>T	836201927
X.62701204T>C	836201928
X.62701425T>C	836201929
X.62701526C>A	836201930
X.62702010C>A	836201931
X.62702022T>A	836201932
X.62702100G>A	836201933
X.62702374C>G	836201934
X.62702394A>G	836201935
X.62702607T>C	836201936
X.62702624G>A	836201937
X.62702668G>T	836201938
X.62703128G>C	836201939
X.62703270C>A	836201940
X.62703357G>A	836201941
X.62703490G>A	836201942
X.62703695T>C	836201943
X.62703705A>G	836201944
X.62703790G>A	836201945
X.62703940T>G	836201946
X.62704080G>A	836201947
X.62704118T>C	836201948
X.62704232T>C	836201949
X.62704265A>G	836201950
X.62704281G>A	836201951
X.62704505A>G	836201952
X.62704640C>T	836201953
X.62704668A>G	836201954
X.62704735G>A	836201955
X.62704964A>G	836201956
X.62705085A>G	836201957
X.62705292G>T	836201958
X.62705414C>A	836201959
X.62705433C>T	836201960
X.62705658G>C	836201961
X.62705726G>T	836201962
X.62706094G>T	836201963
X.62706127G>A	836201964
X.62706192A>G	836201965
X.62706267A>G	836201966
X.62706475G>A	836201967
X.62706573G>A	836201968
X.62706795T>C	836201969
X.62707099A>G	836201970
X.62707479T>C	836201971
X.62707933C>T	836201972
X.62707967A>G	836201973
X.62708006G>T	836201974
X.62708897C>T	836201975
X.62708916G>C	836201976
X.62708930C>T	836201977
X.62709049A>T	836201978
X.62709099T>C	836201979
X.62709178T>C	836201980
X.62709275C>T	836201981
X.62709291A>G	836201982
X.62709658T>G	836201983
X.62710242G>A	836201984
X.62710472G>C	836201985
X.62710538G>A	836201986
X.62710697T>C	836201987
X.62710797T>C	836201988
X.62710915G>C	836201989
X.62711179G>A	836201990
X.62711792C>G	836201991
X.62711981G>A	836201992
X.62711984T>A	836201993
X.62712660T>C	836201994
X.62712745G>A	836201995
X.62713652G>A	836201996
X.62714005G>A	836201997
X.62714073T>A	836201998
X.62714225G>T	836201999
X.62714417G>A	836202000
X.62714594G>A	836202001
X.62714826A>G	836202002
X.62715088A>C	836202003
X.62715529A>T	836202004
X.62715665A>G	836202005
X.62715693T>C	836202006
X.62715788T>G	836202007
X.62715889G>T	836202008
X.62715919T>A	836202009
X.62716125T>C	836202010
X.62716126T>C	836202011
X.62716174G>A	836202012
X.62716319A>G	836202013
X.62716825C>T	836202014
X.62717262A>G	836202015
X.62717352A>G	836202016
X.62717447C>A	836202017
X.62717574T>C	836202018
X.62717828A>C	836202019
X.62717962A>G	836202020
X.62718318G>A	836202021
X.62718438C>T	836202022
X.62718656G>A	836202023
X.62718902T>G	836202024
X.62719051A>G	836202025
X.62719094G>A	836202026
X.62719221T>C	836202027
X.62719386C>T	836202028
X.62719424T>A	836202029
X.62719474A>G	836202030
X.62719483A>G	836202031
X.62719557T>C	836202032
X.62719571T>C	836202033
X.62719587G>T	836202034
X.62719632C>A	836202035
X.62719700A>G	836202036
X.62719711T>G	836202037
X.62719731C>G	836202038
X.62719866T>A	836202039
X.62720123A>G	836202040
X.62720513C>T	836202041
X.62720591A>G	836202042
X.62720657A>G	836202043
X.62720744A>G	836202044
X.62720857G>C	836202045
X.62720957C>A	836202046
X.62721063T>G	836202047
X.62721123C>T	836202048
X.62721124A>G	836202049
X.62721143T>C	836202050
X.62721146G>C	836202051
X.62721199T>C	836202052
X.62721281G>A	836202053
X.62721554T>A	836202054
X.62721718C>T	836202055
X.62721831G>A	836202056
X.62721884A>T	836202057
X.62722216G>T	836202058
X.62722281A>G	836202059
X.62722429G>T	836202060
X.62722435G>T	836202061
X.62722455G>T	836202062
X.62722512T>C	836202063
X.62722582T>C	836202064
X.62722711C>A	836202065
X.62722907C>A	836202066
X.62722998A>G	836202067
X.62723147G>A	836202068
X.62723258C>T	836202069
X.62723329T>A	836202070
X.62723388A>G	836202071
X.62723398C>T	836202072
X.62723414T>G	836202073
X.62723425G>A	836202074
X.62723515A>C	836202075
X.62723518C>T	836202076
X.62723563A>G	836202077
X.62723583A>G	836202078
X.62723654T>C	836202079
X.62723844A>G	836202080
X.62724126A>G	836202081
X.62724137T>C	836202082
X.62724312G>A	836202083
X.62724379T>C	836202084
X.62724424C>A	836202085
X.62724489T>C	836202086
X.62724505A>C	836202087
X.62724676A>G	836202088
X.62724793G>C	836202089
X.62725069A>G	836202090
X.62725138C>A	836202091
X.62725173G>A	836202092
X.62725563T>C	836202093
X.62725586T>A	836202094
X.62725587C>A	836202095
X.62725609G>A	836202096
X.62725679G>A	836202097
X.62725972C>T	836202098
X.62726052G>A	836202099
X.62726058G>A	836202100
X.62726089G>C	836202101
X.62726170C>T	836202102
X.62726450C>A	836202103
X.62726805A>G	836202104
X.62726990A>G	836202105
X.62726995C>T	836202106
X.62727157T>C	836202107
X.62727181T>C	836202108
X.62727203C>T	836202109
X.62727235A>G	836202110
X.62727255C>T	836202111
X.62727263C>G	836202112
X.62727277A>G	836202113
X.62727324C>T	836202114
X.62727413A>G	836202115
X.62727565T>C	836202116
X.62727588G>A	836202117
X.62727616A>C	836202118
X.62727625G>T	836202119
X.62727636G>A	836202120
X.62727721G>C	836202121
X.62727745A>G	836202122
X.62727820G>A	836202123
X.62727976C>T	836202124
X.62727986A>G	836202125
X.62727999T>C	836202126
X.62728010T>C	836202127
X.62728045G>A	836202128
X.62728098A>G	836202129
X.62728365T>C	836202130
X.62728688A>G	836202131
X.62729142C>A	836202132
X.62729240T>C	836202133
X.62729314T>A	836202134
X.62729352G>A	836202135
X.62729456G>A	836202136
X.62729561G>A	836202137
X.62729562T>A	836202138
X.62729595G>A	836202139
X.62729691T>C	836202140
X.62729749T>C	836202141
X.62729805C>T	836202142
X.62729886A>G	836202143
X.62729897T>G	836202144
X.62729928C>T	836202145
X.62730083T>C	836202146
X.62730123A>G	836202147
X.62730151C>T	836202148
X.62730154T>A	836202149
X.62730425T>A	836202150
X.62731077T>A	836202151
X.62731096G>A	836202152
X.62731254G>A	836202153
X.62731585A>G	836202154
X.62731609A>G	836202155
X.62732043C>T	836202156
X.62732053G>C	836202157
X.62732600T>C	836202158
X.62732885C>T	836202159
X.62733019C>A	836202160
X.62733325C>T	836202161
X.62733555A>G	836202162
X.62733624T>C	836202163
X.62734133G>A	836202164
X.62734296T>C	836202165
X.62734590T>C	836202166
X.62734793G>A	836202167
X.62734922A>G	836202168
X.62735254G>C	836202169
X.62735260A>T	836202170
X.62735306A>G	836202171
X.62735564A>G	836202172
X.62735574T>A	836202173
X.62735591C>T	836202174
X.62736024C>T	836202175
X.62736137G>A	836202176
X.62736237T>A	836202177
X.62736425C>A	836202178
X.62736754A>G	836202179
X.62736829G>A	836202180
X.62737075T>G	836202181
X.62737290A>C	836202182
X.62737418A>G	836202183
X.62738003C>T	836202184
X.62738340T>G	836202185
X.62738770C>T	836202186
X.62739225G>A	836202187
X.62739261C>T	836202188
X.62739355A>G	836202189
X.62740086A>G	836202190
X.62740153T>G	836202191
X.62740382G>A	836202192
X.62740632T>C	836202193
X.62740708T>G	836202194
X.62740899T>A	836202195
X.62741428T>C	836202196
X.62741498A>G	836202197
X.62741500C>T	836202198
X.62742759T>G	836202199
X.62744606C>G	836202200
X.62744632G>T	836202201
X.62744688T>C	836202202
X.62744771T>C	836202203
X.62746524T>C	836202204
X.62747034G>A	836202205
X.62747093G>T	836202206
X.62747610A>T	836202207
X.62748786T>G	836202208
X.62749178C>T	836202209
X.62749228T>A	836202210
X.62749904T>C	836202211
X.62750484A>G	836202212
X.62750504G>C	836202213
X.62750551A>G	836202214
X.62750609A>G	836202215
X.62750992C>G	836202216
X.62751380A>G	836202217
X.62751382A>G	836202218
X.62751451T>C	836202219
X.62751474A>G	836202220
X.62751481C>T	836202221
X.62751548G>C	836202222
X.62752079G>A	836202223
X.62752129C>T	836202224
X.62752222C>G	836202225
X.62752283C>T	836202226
X.62752343C>G	836202227
X.62752346T>C	836202228
X.62752410A>G	836202229
X.62752506T>C	836202230
X.62752528G>A	836202231
X.62752534T>G	836202232
X.62752555A>G	836202233
X.62752578C>T	836202234
X.62752589A>C	836202235
X.62752610T>C	836202236
X.62752611G>C	836202237
X.62752641C>G	836202238
X.62752702T>C	836202239
X.62752747A>G	836202240
X.62752779T>C	836202241
X.62752929C>A	836202242
X.62752980T>G	836202243
X.62752993T>G	836202244
X.62753003A>T	836202245
X.62753035A>T	836202246
X.62753066A>T	836202247
X.62753078G>T	836202248
X.62753112A>G	836202249
X.62753144C>T	836202250
X.62753285T>A	836202251
X.62753362C>G	836202252
X.62753398G>A	836202253
X.62753795T>A	836202254
X.62753837G>C	836202255
X.62754369T>A	836202256
X.62754371T>G	836202257
X.62754374C>G	836202258
X.62754533A>C	836202259
X.62754621T>A	836202260
X.62754647G>A	836202261
X.62754957G>C	836202262
X.62754967G>A	836202263
X.62755019G>A	836202264
X.62755607G>A	836202265
X.62756019G>T	836202266
X.62756045C>T	836202267
X.62756080A>G	836202268
X.62756162G>A	836202269
X.62756189T>C	836202270
X.62756193T>C	836202271
X.62756233T>C	836202272
X.62756573A>G	836202273
X.62756587G>A	836202274
X.62756707C>T	836202275
X.62756726C>A	836202276
X.62757330T>C	836202277
X.62757371C>G	836202278
X.62757468C>T	836202279
X.62757537T>C	836202280
X.62757921G>A	836202281
X.62758872T>C	836202282
X.62758959C>T	836202283
X.62759027A>G	836202284
X.62759040C>G	836202285
X.62759231G>A	836202286
X.62759374C>T	836202287
X.62759909C>G	836202288
X.62760129C>A	836202289
X.62760241T>C	836202290
X.62760966A>T	836202291
X.62761802G>A	836202292
X.62761865T>G	836202293
X.62762604G>C	836202294
X.62762741A>G	836202295
X.62762831A>C	836202296
X.62762898A>C	836202297
X.62762966G>A	836202298
X.62762974C>A	836202299
X.62763369A>T	836202300
X.62763428C>T	836202301
X.62763627T>C	836202302
X.62763833G>A	836202303
X.62763865A>G	836202304
X.62764037T>G	836202305
X.62764301T>C	836202306
X.62764432A>G	836202307
X.62764546G>A	836202308
X.62764589C>T	836202309
X.62764591G>A	836202310
X.62764606A>T	836202311
X.62765016G>T	836202312
X.62765611T>A	836202313
X.62765901A>G	836202314
X.62766013G>A	836202315
X.62766131A>C	836202316
X.62766204G>A	836202317
X.62766228A>G	836202318
X.62766423G>A	836202319
X.62766519C>T	836202320
X.62766651A>G	836202321
X.62766670G>T	836202322
X.62766677G>A	836202323
X.62766895G>A	836202324
X.62767095T>A	836202325
X.62767166A>G	836202326
X.62767247A>T	836202327
X.62767820A>C	836202328
X.62767835A>C	836202329
X.62767882T>C	836202330
X.62767944C>T	836202331
X.62767960G>A	836202332
X.62768865T>C	836202333
X.62769131C>G	836202334
X.62769294A>C	836202335
X.62769634G>T	836202336
X.62769864T>C	836202337
X.62769897A>G	836202338
X.62770061A>G	836202339
X.62770098G>A	836202340
X.62770514T>C	836202341
X.62770533G>C	836202342
X.62770641T>C	836202343
X.62770775T>C	836202344
X.62770802T>G	836202345
X.62770950A>G	836202346
X.62771211A>G	836202347
X.62771826G>A	836202348
X.62772249A>G	836202349
X.62772738C>T	836202350
X.62772767G>A	836202351
X.62773212G>A	836202352
X.62773901T>A	836202353
X.62773907A>C	836202354
X.62774286C>G	836202355
X.62774608G>A	836202356
X.62774740A>G	836202357
X.62775192G>T	836202358
X.62775389G>A	836202359
X.62775718C>T	836202360
X.62776852A>C	836202361
X.62777427G>A	836202362
X.62777452T>A	836202363
X.62778215G>C	836202364
X.62778824A>G	836202365
X.62778846T>G	836202366
X.62779059T>C	836202367
X.62779263T>C	836202368
X.62779597C>T	836202369
X.62780027T>C	836202370
X.62780901G>A	836202371
X.62781112A>G	836202372
X.62781475A>G	836202373
X.62782137G>A	836202374
X.62782259A>G	836202375
X.62783150C>G	836202376
X.62783200G>A	836202377
X.62783749T>C	836202378
X.62783971A>C	836202379
X.62784025A>G	836202380
X.62784266T>A	836202381
X.62784556A>G	836202382
X.62784994G>A	836202383
X.62785447C>T	836202384
X.62785508T>C	836202385
X.62785543T>C	836202386
X.62785918A>C	836202387
X.62786119G>A	836202388
X.62787908G>A	836202389
X.62787994G>A	836202390
X.62788010G>A	836202391
X.62788900A>G	836202392
X.62788916T>G	836202393
X.62789024G>A	836202394
X.62789139C>T	836202395
X.62789269G>A	836202396
X.62789375C>T	836202397
X.62789812T>G	836202398
X.62789938C>T	836202399
X.62790004A>C	836202400
X.62790487G>A	836202401
X.62790759A>T	836202402
X.62792240T>C	836202403
X.62792601C>T	836202404
X.62792777T>G	836202405
X.62792942A>G	836202406
X.62793825G>A	836202407
X.62793970C>T	836202408
X.62793980C>T	836202409
X.62794046G>C	836202410
X.62794158G>T	836202411
X.62794268G>T	836202412
X.62795188A>G	836202413
X.62796438C>T	836202414
X.62797730T>G	836202415
X.62798241C>A	836202416
X.62798412G>C	836202417
X.62798413A>T	836202418
X.62798698T>C	836202419
X.62798740T>A	836202420
X.62798914A>G	836202421
X.62801668G>A	836202422
X.62801797A>G	836202423
X.62802047G>A	836202424
X.62802342A>G	836202425
X.62802357A>G	836202426
X.62802366A>T	836202427
X.62802708T>C	836202428
X.62804002A>T	836202429
X.62804514C>T	836202430
X.62804684A>G	836202431
X.62804794C>A	836202432
X.62805475C>T	836202433
X.62805713T>G	836202434
X.62806137T>C	836202435
X.62806467A>G	836202436
X.62806622A>G	836202437
X.62806819T>C	836202438
X.62807478T>G	836202439
X.62807531C>T	836202440
X.62807619C>T	836202441
X.62808079T>C	836202442
X.62808219C>T	836202443
X.62808256T>C	836202444
X.62808261A>G	836202445
X.62808411C>T	836202446
X.62808441G>C	836202447
X.62808665C>G	836202448
X.62808720C>T	836202449
X.62808734G>A	836202450
X.62808771C>T	836202451
X.62808829C>T	836202452
X.62808923C>A	836202453
X.62809010G>A	836202454
X.62809255G>A	836202455
X.62809339A>G	836202456
X.62809504C>T	836202457
X.62809566G>A	836202458
X.62810356G>A	836202459
X.62810409C>T	836202460
X.62810558C>G	836202461
X.62810592C>T	836202462
X.62810635C>T	836202463
X.62810668A>G	836202464
X.62811325A>C	836202465
X.62811635A>G	836202466
X.62811652A>C	836202467
X.62811843C>T	836202468
X.62811953T>G	836202469
X.62811989G>A	836202470
X.62812152G>T	836202471
X.62812338A>C	836202472
X.62812410G>T	836202473
X.62812439T>A	836202474
X.62812482A>C	836202475
X.62812485G>A	836202476
X.62812561C>G	836202477
X.62812859A>G	836202478
X.62812901G>A	836202479
X.62812965G>A	836202480
X.62813074C>T	836202481
X.62813106G>A	836202482
X.62813190T>C	836202483
X.62813238C>T	836202484
X.62813253C>T	836202485
X.62813293A>G	836202486
X.62813307G>A	836202487
X.62813620G>A	836202488
X.62813831C>A	836202489
X.62814102C>G	836202490
X.62814358G>A	836202491
X.62814526T>C	836202492
X.62814527G>A	836202493
X.62814546C>T	836202494
X.62814772G>A	836202495
X.62814851C>T	836202496
X.62814980C>T	836202497
X.62815026G>A	836202498
X.62815076T>G	836202499
X.62815369G>A	836202500
X.62815429A>G	836202501
X.62815501T>C	836202502
X.62815609C>T	836202503
X.62815645A>C	836202504
X.62816150C>G	836202505
X.62816443C>T	836202506
X.62816740T>C	836202507
X.62817021C>T	836202508
X.62817206G>A	836202509
X.62817334A>G	836202510
X.62817433A>C	836202511
X.62817698C>T	836202512
X.62817898C>A	836202513
X.62818101A>G	836202514
X.62818123A>T	836202515
X.62818239G>A	836202516
X.62818333A>G	836202517
X.62818483A>G	836202518
X.62818800C>T	836202519
X.62819579G>T	836202520
X.62819677C>T	836202521
X.62820261G>A	836202522
X.62820269C>T	836202523
X.62821142G>A	836202524
X.62821193A>T	836202525
X.62821475G>A	836202526
X.62821584C>T	836202527
X.62821902G>A	836202528
X.62822130G>A	836202529
X.62822467C>G	836202530
X.62822506C>A	836202531
X.62822733A>G	836202532
X.62822754T>C	836202533
X.62822811A>G	836202534
X.62823870A>G	836202535
X.62823954G>A	836202536
X.62824466A>G	836202537
X.62824572T>C	836202538
X.62824780C>T	836202539
X.62824806T>C	836202540
X.62824901A>G	836202541
X.62825087C>T	836202542
X.62825174G>T	836202543
X.62825802G>T	836202544
X.62826006T>G	836202545
X.62826040G>A	836202546
X.62826134G>A	836202547
X.62826149C>T	836202548
X.62826228A>G	836202549
X.62826710C>T	836202550
X.62826783C>T	836202551
X.62826867G>A	836202552
X.62827468T>C	836202553
X.62827625C>T	836202554
X.62827626G>A	836202555
X.62827632T>C	836202556
X.62828467G>A	836202557
X.62828903G>T	836202558
X.62829244C>T	836202559
X.62829421A>T	836202560
X.62829547A>G	836202561
X.62829612C>T	836202562
X.62829690G>A	836202563
X.62829739A>G	836202564
X.62830013G>A	836202565
X.62830294G>A	836202566
X.62830856C>G	836202567
X.62831052C>T	836202568
X.62831485G>C	836202569
X.62831726A>G	836202570
X.62832641C>T	836202571
X.62833230C>T	836202572
X.62833302A>T	836202573
X.62833543T>A	836202574
X.62834270A>G	836202575
X.62834474C>T	836202576
X.62834844A>G	836202577
X.62834969A>C	836202578
X.62835418A>C	836202579
X.62835460T>C	836202580
X.62835573A>G	836202581
X.62835609C>T	836202582
X.62835746T>C	836202583
X.62835889T>G	836202584
X.62835897T>G	836202585
X.62836963T>G	836202586
X.62837295G>A	836202587
X.62837455A>G	836202588
X.62837676T>C	836202589
X.62837798A>T	836202590
X.62837875T>C	836202591
X.62837876G>A	836202592
X.62837906A>G	836202593
X.62838200A>T	836202594
X.62838489G>A	836202595
X.62839171A>G	836202596
X.62839231C>T	836202597
X.62839254C>T	836202598
X.62839367C>T	836202599
X.62839431T>A	836202600
X.62839541C>T	836202601
X.62839629A>G	836202602
X.62839807C>A	836202603
X.62839988G>T	836202604
X.62840158C>T	836202605
X.62840168C>T	836202606
X.62840169A>G	836202607
X.62840220A>C	836202608
X.62840286T>C	836202609
X.62840374G>A	836202610
X.62840941G>A	836202611
X.62840964C>T	836202612
X.62841069G>A	836202613
X.62841190A>G	836202614
X.62841324G>C	836202615
X.62841687T>C	836202616
X.62841793G>A	836202617
X.62841952A>C	836202618
X.62842146C>T	836202619
X.62842227C>T	836202620
X.62842485G>T	836202621
X.62842564G>A	836202622
X.62842577T>C	836202623
X.62842624T>C	836202624
X.62842760G>A	836202625
X.62842808A>G	836202626
X.62842889C>A	836202627
X.62842932A>G	836202628
X.62842975T>C	836202629
X.62843173A>G	836202630
X.62843438G>A	836202631
X.62843515C>A	836202632
X.62843665A>G	836202633
X.62843702G>C	836202634
X.62843959T>C	836202635
X.62843969C>T	836202636
X.62844399G>C	836202637
X.62844421G>A	836202638
X.62844538C>T	836202639
X.62844676C>T	836202640
X.62845289C>A	836202641
X.62845434C>T	836202642
X.62845768C>T	836202643
X.62845809T>C	836202644
X.62845974G>T	836202645
X.62845989A>C	836202646
X.62846086T>C	836202647
X.62846254G>T	836202648
X.62846286G>T	836202649
X.62846289T>C	836202650
X.62846812C>G	836202651
X.62846933C>T	836202652
X.62847000A>G	836202653
X.62847051A>T	836202654
X.62847202A>T	836202655
X.62847282A>G	836202656
X.62847299C>T	836202657
X.62847363G>A	836202658
X.62847387A>T	836202659
X.62847388C>T	836202660
X.62847623A>G	836202661
X.62847645T>C	836202662
X.62847823A>G	836202663
X.62847997C>T	836202664
X.62848420A>G	836202665
X.62848737A>G	836202666
X.62848799G>A	836202667
X.62849141T>C	836202668
X.62849174C>T	836202669
X.62849195C>T	836202670
X.62849211C>A	836202671
X.62849218A>C	836202672
X.62849305C>T	836202673
X.62849306A>G	836202674
X.62849443C>T	836202675
X.62849643G>C	836202676
X.62849843G>A	836202677
X.62850173C>T	836202678
X.62850279A>G	836202679
X.62850639A>G	836202680
X.62850659T>C	836202681
X.62851039T>C	836202682
X.62851137T>C	836202683
X.62851372A>G	836202684
X.62851537G>A	836202685
X.62851564T>C	836202686
X.62851607T>C	836202687
X.62851744T>A	836202688
X.62851796T>C	836202689
X.62851915A>C	836202690
X.62851964T>G	836202691
X.62851966C>A	836202692
X.62852333G>A	836202693
X.62852523T>A	836202694
X.62852638A>G	836202695
X.62852710G>A	836202696
X.62852800G>A	836202697
X.62852848G>T	836202698
X.62853492G>A	836202699
X.62853538C>A	836202700
X.62853586G>A	836202701
X.62853629T>C	836202702
X.62853644G>T	836202703
X.62853759T>C	836202704
X.62853952A>T	836202705
X.62855572T>C	836202706
X.62855635C>G	836202707
X.62855677C>T	836202708
X.62855691T>C	836202709
X.62855721A>G	836202710
X.62855790C>T	836202711
X.62856569A>G	836202712
X.62856584G>A	836202713
X.62856597C>G	836202714
X.62856815C>T	836202715
X.62857072G>A	836202716
X.62858011C>T	836202717
X.62858023A>G	836202718
X.62858542C>G	836202719
X.62858702C>T	836202720
X.62859166G>A	836202721
X.62859226G>C	836202722
X.62859420C>G	836202723
X.62859493G>A	836202724
X.62859549A>T	836202725
X.62859559T>C	836202726
X.62859735T>A	836202727
X.62860001G>A	836202728
X.62860040A>G	836202729
X.62860042C>A	836202730
X.62860232C>T	836202731
X.62860607G>A	836202732
X.62860633C>A	836202733
X.62860811C>T	836202734
X.62860925T>G	836202735
X.62861012C>T	836202736
X.62861121G>C	836202737
X.62861525T>G	836202738
X.62861813A>G	836202739
X.62861866G>A	836202740
X.62861920G>A	836202741
X.62861951G>A	836202742
X.62861974G>A	836202743
X.62862296T>C	836202744
X.62862309G>A	836202745
X.62862378C>T	836202746
X.62862606A>G	836202747
X.62862686A>G	836202748
X.62862744C>T	836202749
X.62863043A>G	836202750
X.62863417A>T	836202751
X.62863462G>A	836202752
X.62863490G>T	836202753
X.62863742C>T	836202754
X.62863931C>A	836202755
X.62864006C>T	836202756
X.62864007A>G	836202757
X.62864156A>G	836202758
X.62864197T>C	836202759
X.62864313A>G	836202760
X.62864327G>A	836202761
X.62864381A>C	836202762
X.62864541G>A	836202763
X.62864575A>G	836202764
X.62864629C>T	836202765
X.62864735A>G	836202766
X.62864788A>G	836202767
X.62865020G>C	836202768
X.62865092A>C	836202769
X.62865111G>A	836202770
X.62865221G>A	836202771
X.62865232C>T	836202772
X.62865811C>T	836202773
X.62866294C>T	836202774
X.62866456A>T	836202775
X.62866586C>T	836202776
X.62866666T>C	836202777
X.62866673C>G	836202778
X.62866739G>A	836202779
X.62866748C>G	836202780
X.62866858G>A	836202781
X.62866943A>T	836202782
X.62867008C>T	836202783
X.62867091C>T	836202784
X.62867555G>A	836202785
X.62867596A>C	836202786
X.62867719G>A	836202787
X.62867915C>A	836202788
X.62868067T>C	836202789
X.62868107G>A	836202790
X.62868113G>A	836202791
X.62868188G>A	836202792
X.62868246G>A	836202793
X.62868271A>T	836202794
X.62868506G>C	836202795
X.62868554T>C	836202796
X.62868563T>G	836202797
X.62868602T>C	836202798
X.62868839T>C	836202799
X.62868914A>G	836202800
X.62868978A>C	836202801
X.62868993A>G	836202802
X.62869170A>T	836202803
X.62869193A>T	836202804
X.62869285T>A	836202805
X.62869443A>G	836202806
X.62869566A>G	836202807
X.62869615G>A	836202808
X.62869645G>T	836202809
X.62869647A>G	836202810
X.62869727T>C	836202811
X.62869912T>C	836202812
X.62870256C>A	836202813
X.62870299G>T	836202814
X.62870410T>C	836202815
X.62870512A>C	836202816
X.62870543C>T	836202817
X.62870710T>C	836202818
X.62870831G>T	836202819
X.62870939G>A	836202820
X.62870977A>T	836202821
X.62871266G>T	836202822
X.62871284A>G	836202823
X.62871616T>C	836202824
X.62871822G>A	836202825
X.62872829C>T	836202826
X.62872884G>A	836202827
X.62873466G>A	836202828
X.62873568T>A	836202829
X.62873776C>T	836202830
X.62873827G>A	836202831
X.62873985A>G	836202832
X.62874489G>T	836202833
X.62874580G>A	836202834
X.62874730G>A	836202835
X.62875266T>C	836202836
X.62875630T>C	836202837
X.62875636G>T	836202838
X.62875638G>C	836202839
X.62876077C>A	836202840
X.62876458C>T	836202841
X.62876725T>A	836202842
X.62877001A>G	836202843
X.62877447T>C	836202844
X.62877490A>G	836202845
X.62877667T>C	836202846
X.62877836C>T	836202847
X.62878170C>T	836202848
X.62878218C>A	836202849
X.62878749A>C	836202850
X.62878750T>C	836202851
X.62879070A>C	836202852
X.62879590A>G	836202853
X.62879952T>G	836202854
X.62883438T>C	836202855
X.62883526C>T	836202856
X.62883984T>G	836202857
X.62884057G>A	836202858
X.62884551C>T	836202859
X.62884563G>A	836202860
X.62884830A>G	836202861
X.62884882T>C	836202862
X.62885115A>G	836202863
X.62885587G>A	836202864
X.62886094G>T	836202865
X.62886206G>C	836202866
X.62886923T>A	836202867
X.62886959A>G	836202868
X.62886995C>T	836202869
X.62887243G>A	836202870
X.62887471T>C	836202871
X.62887597T>C	836202872
X.62887909A>G	836202873
X.62889061C>T	836202874
X.62889143C>T	836202875
X.62889224G>T	836202876
X.62889350C>T	836202877
X.62889504C>G	836202878
X.62890537G>C	836202879
X.62890664C>T	836202880
X.62890984C>T	836202881
X.62891178T>C	836202882
X.62891392C>A	836202883
X.62891452C>A	836202884
X.62892177G>A	836202885
X.62892206G>A	836202886
X.62892706A>C	836202887
X.62892910A>G	836202888
X.62893249C>T	836202889
X.62893533A>G	836202890
X.62893621T>C	836202891
X.62893752C>A	836202892
X.62893946T>C	836202893
X.62894056A>G	836202894
X.62894384A>C	836202895
X.62894388T>C	836202896
X.62894433A>G	836202897
X.62894439A>C	836202898
X.62894576A>C	836202899
X.62894696G>A	836202900
X.62894833T>A	836202901
X.62895037T>C	836202902
X.62895260G>T	836202903
X.62895264G>A	836202904
X.62895305C>T	836202905
X.62895620A>C	836202906
X.62895702A>G	836202907
X.62896011G>A	836202908
X.62898523C>T	836202909
X.62899176C>T	836202910
X.62899312T>G	836202911
X.62899554G>A	836202912
X.62899863C>A	836202913
X.62899975G>A	836202914
X.62900688A>G	836202915
X.62900823A>G	836202916
X.62901642T>C	836202917
X.62901730C>T	836202918
X.62901982C>T	836202919
X.62901983G>A	836202920
X.62902293T>G	836202921
X.62902681A>G	836202922
X.62902743G>T	836202923
X.62903153A>G	836202924
X.62903268C>A	836202925
X.62903577C>T	836202926
X.62904708C>T	836202927
X.62904835T>C	836202928
X.62905022G>A	836202929
X.62905435T>G	836202930
X.62905639A>G	836202931
X.62905829T>A	836202932
X.62905944A>G	836202933
X.62905964C>G	836202934
X.62907571T>C	836202935
X.62907823C>G	836202936
X.62908072T>G	836202937
X.62908145G>A	836202938
X.62908174G>C	836202939
X.62908221C>G	836202940
X.62908509G>A	836202941
X.62908615C>T	836202942
X.62908704C>A	836202943
X.62908746G>A	836202944
X.62908814T>C	836202945
X.62908916C>T	836202946
X.62909359G>A	836202947
X.62909542A>T	836202948
X.62909609T>A	836202949
X.62909939G>A	836202950
X.62910107C>T	836202951
X.62910816A>G	836202952
X.62910936C>A	836202953
X.62910949G>C	836202954
X.62910988C>T	836202955
X.62911014C>T	836202956
X.62911049C>T	836202957
X.62911179A>G	836202958
X.62911390C>T	836202959
X.62911485G>T	836202960
X.62911977A>G	836202961
X.62912204G>A	836202962
X.62912260T>G	836202963
X.62912482C>T	836202964
X.62912602G>C	836202965
X.62912887G>C	836202966
X.62913126C>G	836202967
X.62913185A>G	836202968
X.62913255A>G	836202969
X.62913425C>A	836202970
X.62914150C>A	836202971
X.62914207A>G	836202972
X.62914217T>C	836202973
X.62914242A>G	836202974
X.62914503T>G	836202975
X.62915536T>C	836202976
X.62915760A>C	836202977
X.62916038T>A	836202978
X.62916526C>A	836202979
X.62916615G>A	836202980
X.62917624T>C	836202981
X.62917710T>C	836202982
X.62918098A>G	836202983
X.62918179G>A	836202984
X.62918235C>T	836202985
X.62918387G>A	836202986
X.62919758T>C	836202987
X.62920172C>T	836202988
X.62920219C>T	836202989
X.62920415G>A	836202990
X.62920762C>T	836202991
X.62920879C>G	836202992
X.62921264G>A	836202993
X.62921329T>G	836202994
X.62921476A>C	836202995
X.62921598C>T	836202996
X.62922068G>A	836202997
X.62922204C>T	836202998
X.62922981A>G	836202999
X.62923434C>T	836203000
X.62923791T>C	836203001
X.62923963G>A	836203002
X.62924028T>A	836203003
X.62924502T>C	836203004
X.62924610G>A	836203005
X.62924786T>G	836203006
X.62924843T>C	836203007
X.62925050T>G	836203008
X.62925187T>G	836203009
X.62925226C>T	836203010
X.62925561A>C	836203011
X.62925717T>C	836203012
X.62925718T>C	836203013
X.62925720T>C	836203014
X.62926065G>A	836203015
X.62926210G>T	836203016
X.62926297T>G	836203017
X.62926584A>G	836203018
X.62927624T>G	836203019
X.62927694T>C	836203020
X.62927910C>T	836203021
X.62927977A>G	836203022
X.62928010A>C	836203023
X.62928232G>C	836203024
X.62928368C>T	836203025
X.62929099C>T	836203026
X.62929983C>G	836203027
X.62930052T>A	836203028
X.62930596A>C	836203029
X.62930747C>T	836203030
X.62931229T>G	836203031
X.62931460A>T	836203032
X.62931512T>C	836203033
X.62931597T>G	836203034
X.62931773G>A	836203035
X.62932499A>G	836203036
X.62932634C>A	836203037
X.62932654C>T	836203038
X.62932970C>T	836203039
X.62933014A>C	836203040
X.62933266G>C	836203041
X.62933308G>A	836203042
X.62933492T>C	836203043
X.62933617C>T	836203044
X.62934133G>A	836203045
X.62934319C>T	836203046
X.62934336G>A	836203047
X.62934502A>G	836203048
X.62934684C>T	836203049
X.62934767T>C	836203050
X.62934789T>C	836203051
X.62935313C>T	836203052
X.62935319A>G	836203053
X.62935580A>C	836203054
X.62935703A>C	836203055
X.62935797T>C	836203056
X.62935838A>G	836203057
X.62935967C>G	836203058
X.62936157G>A	836203059
X.62936469G>T	836203060
X.62936695C>T	836203061
X.62936841T>C	836203062
X.62936858T>C	836203063
X.62937163T>A	836203064
X.62937307C>T	836203065
X.62937763A>G	836203066
X.62937820T>G	836203067
X.62937891C>G	836203068
X.62937914G>A	836203069
X.62938022C>A	836203070
X.62938104T>C	836203071
X.62938146G>A	836203072
X.62938471C>T	836203073
X.62938927T>C	836203074
X.62939027A>C	836203075
X.62939442C>T	836203076
X.62939545G>T	836203077
X.62939673T>G	836203078
X.62939688G>A	836203079
X.62940230A>C	836203080
X.62940698T>C	836203081
X.62940858G>T	836203082
X.62940876G>C	836203083
X.62940880A>G	836203084
X.62941203C>T	836203085
X.62941217A>G	836203086
X.62941276T>G	836203087
X.62941438G>C	836203088
X.62941492C>T	836203089
X.62941622A>C	836203090
X.62942083A>G	836203091
X.62942249T>C	836203092
X.62942459T>G	836203093
X.62942534T>C	836203094
X.62942552A>T	836203095
X.62942761T>A	836203096
X.62942974A>G	836203097
X.62943029C>T	836203098
X.62943191C>G	836203099
X.62943263T>A	836203100
X.62943265T>A	836203101
X.62943293C>A	836203102
X.62943298C>T	836203103
X.62943618C>T	836203104
X.62943751A>G	836203105
X.62944277C>T	836203106
X.62944358C>G	836203107
X.62944359G>A	836203108
X.62944507G>A	836203109
X.62944740G>A	836203110
X.62944781A>G	836203111
X.62944977T>C	836203112
X.62945119G>A	836203113
X.62945280T>C	836203114
X.62945340T>G	836203115
X.62945606A>G	836203116
X.62945620C>A	836203117
X.62945621C>G	836203118
X.62945697C>A	836203119
X.62945956A>G	836203120
X.62946715G>A	836203121
X.62946920G>T	836203122
X.62947106G>T	836203123
X.62947250G>C	836203124
X.62947721T>A	836203125
X.62948002G>A	836203126
X.62948376T>G	836203127
X.62948507T>G	836203128
X.62948610T>A	836203129
X.62948695T>C	836203130
X.62948707C>T	836203131
X.62948818G>A	836203132
X.62949257T>A	836203133
X.62949784T>C	836203134
X.62949797C>A	836203135
X.62950170C>A	836203136
X.62950439C>G	836203137
X.62950508G>A	836203138
X.62951078T>C	836203139
X.62951164G>A	836203140
X.62951293T>C	836203141
X.62952050A>T	836203142
X.62952107T>A	836203143
X.62952191C>G	836203144
X.62952706T>C	836203145
X.62952765A>T	836203146
X.62952794A>G	836203147
X.62952849A>C	836203148
X.62952890T>C	836203149
X.62953147G>C	836203150
X.62953269T>A	836203151
X.62953556C>T	836203152
X.62953587A>G	836203153
X.62953731T>C	836203154
X.62953763A>G	836203155
X.62953926G>C	836203156
X.62953939A>G	836203157
X.62953976C>T	836203158
X.62953985G>A	836203159
X.62954026T>C	836203160
X.62954086A>G	836203161
X.62954772G>A	836203162
X.62955126A>G	836203163
X.62955142A>T	836203164
X.62955261G>A	836203165
X.62955483T>G	836203166
X.62955529A>G	836203167
X.62955571T>G	836203168
X.62955680A>G	836203169
X.62955713C>T	836203170
X.62955729A>G	836203171
X.62955894C>T	836203172
X.62955959G>A	836203173
X.62955993A>C	836203174
X.62956224C>T	836203175
X.62956371A>C	836203176
X.62956616T>C	836203177
X.62956808C>T	836203178
X.62956864G>T	836203179
X.62957053G>A	836203180
X.62957820T>C	836203181
X.62957886G>A	836203182
X.62957894T>C	836203183
X.62957994A>T	836203184
X.62958005C>G	836203185
X.62958052T>C	836203186
X.62958214G>A	836203187
X.62958271A>T	836203188
X.62958478A>C	836203189
X.62958634C>T	836203190
X.62958827T>C	836203191
X.62958923C>T	836203192
X.62959181A>G	836203193
X.62959409T>C	836203194
X.62959641A>G	836203195
X.62959747C>T	836203196
X.62960176C>A	836203197
X.62960188A>C	836203198
X.62960384G>A	836203199
X.62960878C>A	836203200
X.62960893C>T	836203201
X.62961126C>G	836203202
X.62961188C>G	836203203
X.62961246T>C	836203204
X.62961415A>G	836203205
X.62961432A>C	836203206
X.62961523C>T	836203207
X.62961612A>G	836203208
X.62961736A>G	836203209
X.62961971A>G	836203210
X.62962110G>T	836203211
X.62962214T>C	836203212
X.62962428G>A	836203213
X.62962502T>C	836203214
X.62962573T>G	836203215
X.62962941G>A	836203216
X.62963029C>A	836203217
X.62963072A>G	836203218
X.62963362T>C	836203219
X.62963506C>T	836203220
X.62963532A>G	836203221
X.62963564C>G	836203222
X.62963621G>A	836203223
X.62963822A>G	836203224
X.62964178A>G	836203225
X.62964507G>A	836203226
X.62964700T>G	836203227
X.62964819G>C	836203228
X.62964899C>T	836203229
X.62965309T>C	836203230
X.62965381T>C	836203231
X.62965813C>T	836203232
X.62966000A>G	836203233
X.62966101C>T	836203234
X.62966379C>T	836203235
X.62966508G>A	836203236
X.62966761G>A	836203237
X.62967399C>A	836203238
X.62967626G>A	836203239
X.62967868G>C	836203240
X.62967928C>T	836203241
X.62969417G>A	836203242
X.62969884A>G	836203243
X.62970301C>T	836203244
X.62970474T>C	836203245
X.62970513A>G	836203246
X.62970706T>C	836203247
X.62971228A>G	836203248
X.62971499T>C	836203249
X.62972202C>T	836203250
X.62972373A>G	836203251
X.62972417C>T	836203252
X.62972555A>G	836203253
X.62972706C>A	836203254
X.62972920T>C	836203255
X.62973011T>C	836203256
X.62973206T>C	836203257
X.62973267C>T	836203258
X.62973630T>A	836203259
X.62973652C>T	836203260
X.62974006A>G	836203261
X.62974077C>T	836203262
X.62974631G>T	836203263
X.62974862G>A	836203264
X.62974896G>A	836203265
X.62975456C>T	836203266
X.62975724C>T	836203267
X.62975838A>T	836203268
X.62976080C>T	836203269
X.62976362C>T	836203270
X.62976613G>C	836203271
X.62977086T>C	836203272
X.62977123C>T	836203273
X.62977256T>C	836203274
X.62977295T>C	836203275
X.62977544A>C	836203276
X.62977546T>G	836203277
X.62977595A>G	836203278
X.62977685T>C	836203279
X.62978519G>A	836203280
X.62978690T>C	836203281
X.62978987C>A	836203282
X.62979488A>G	836203283
X.62979520C>T	836203284
X.62979857G>A	836203285
X.62980400C>T	836203286
X.62980530T>A	836203287
X.62980653C>T	836203288
X.62980713G>A	836203289
X.62980726C>T	836203290
X.62980796G>A	836203291
X.62980857C>T	836203292
X.62981713C>T	836203293
X.62981774G>A	836203294
X.62982247C>G	836203295
X.62983123T>C	836203296
X.62983933T>C	836203297
X.62984189C>T	836203298
X.62984406C>T	836203299
X.62984914C>T	836203300
X.62985079G>A	836203301
X.62985349T>C	836203302
X.62985842C>T	836203303
X.62985843G>T	836203304
X.62986385T>G	836203305
X.62986782C>T	836203306
X.62986820G>A	836203307
X.62987422G>A	836203308
X.62988024C>T	836203309
X.62988577T>G	836203310
X.62988802C>G	836203311
X.62988876A>G	836203312
X.62990163T>A	836203313
X.62990404C>T	836203314
X.62990631G>T	836203315
X.62991288C>A	836203316
X.62991631G>A	836203317
X.62991756T>C	836203318
X.62991788G>A	836203319
X.62991912C>T	836203320
X.62992167G>T	836203321
X.62992471C>T	836203322
X.62992768A>C	836203323
X.62992788A>G	836203324
X.62992990C>T	836203325
X.62993171A>G	836203326
X.62993262T>C	836203327
X.62993929G>A	836203328
X.62994719A>G	836203329
X.62995008G>A	836203330
X.62995131G>C	836203331
X.62995501C>A	836203332
X.62995551G>C	836203333
X.62995553G>A	836203334
X.62995920C>T	836203335
X.62995947A>G	836203336
X.62996163A>G	836203337
X.62996570G>A	836203338
X.62996740T>C	836203339
X.62996781A>G	836203340
X.62997176C>G	836203341
X.62997451G>C	836203342
X.62997557C>G	836203343
X.62997583A>T	836203344
X.62997961C>T	836203345
X.62998061G>T	836203346
X.62998190C>T	836203347
X.62998574C>G	836203348
X.62998694G>C	836203349
X.62998704G>A	836203350
X.62999089C>T	836203351
X.62999290C>T	836203352
X.63000773T>G	836203353
X.63001286G>A	836203354
X.63001626C>G	836203355
X.63001769G>C	836203356
X.63001781C>T	836203357
X.63002090T>G	836203358
X.63002147C>T	836203359
X.63002659A>T	836203360
X.63002788T>G	836203361
X.63003054G>C	836203362
X.63003638G>T	836203363
X.63003820A>T	836203364
X.63003859G>A	836203365
X.63004001G>A	836203366
X.63004152G>A	836203367
X.63004285G>C	836203368
X.63004294C>G	836203369
X.63004410T>C	836203370
X.63004515T>G	836203371
X.63004889T>C	836203372
X.63004983C>T	836203373
X.63004984A>G	836203374
X.63005458G>T	836203375
X.63005557A>G	836203376
X.63005707G>T	836203377
X.63005714T>C	836203378
X.63005971C>T	836203379
X.63006553C>G	836203380
X.63006579G>A	836203381
X.63006825C>T	836203382
X.63006831C>A	836203383
X.63006840C>T	836203384
X.63006966T>C	836203385
X.63007241G>A	836203386
X.63007263A>G	836203387
X.63007284G>T	836203388
X.63007485C>T	836203389
X.63007908T>C	836203390
X.63008162A>T	836203391
X.63008181G>A	836203392
X.63008519C>A	836203393
X.63008698T>C	836203394
X.63008884G>A	836203395
X.63009071T>C	836203396
X.63009158G>T	836203397
X.63009420T>G	836203398
X.63009539C>T	836203399
X.63009614A>G	836203400
X.63009778T>C	836203401
X.63009993C>T	836203402
X.63011422T>C	836203403
X.63011478G>A	836203404
X.63012000G>A	836203405
X.63013081C>T	836203406
X.63014166G>A	836203407
X.63014185G>C	836203408
X.63014360C>T	836203409
X.63014929C>G	836203410
X.63015181C>A	836203411
X.63016399C>G	836203412
X.63016553C>T	836203413
X.63016602A>G	836203414
X.63017230T>G	836203415
X.63017277A>C	836203416
X.63017382G>T	836203417
X.63017483C>A	836203418
X.63017491G>C	836203419
X.63017503C>A	836203420
X.63017543A>G	836203421
X.63017667A>G	836203422
X.63018042G>A	836203423
X.63018102C>T	836203424
X.63018199G>T	836203425
X.63018201A>C	836203426
X.63018218A>G	836203427
X.63018232T>G	836203428
X.63018242T>C	836203429
X.63018245C>T	836203430
X.63018350A>G	836203431
X.63018374C>T	836203432
X.63018461T>A	836203433
X.63018509A>G	836203434
X.63018520C>T	836203435
X.63018984C>T	836203436
X.63019093C>T	836203437
X.63019107T>C	836203438
X.63019290A>G	836203439
X.63019411C>T	836203440
X.63019412A>G	836203441
X.63019476G>A	836203442
X.63019524A>G	836203443
X.63019546G>C	836203444
X.63019927T>C	836203445
X.63020121A>G	836203446
X.63020165T>C	836203447
X.63020251A>T	836203448
X.63020294G>A	836203449
X.63020337T>C	836203450
X.63020515T>C	836203451
X.63020527G>A	836203452
X.63020698A>T	836203453
X.63021683A>G	836203454
X.63021799A>G	836203455
X.63022160T>C	836203456
X.63022187C>T	836203457
X.63022200G>C	836203458
X.63022206C>T	836203459
X.63022436T>C	836203460
X.63022746C>T	836203461
X.63022898G>A	836203462
X.63023134G>A	836203463
X.63023208C>G	836203464
X.63023310C>T	836203465
X.63023825G>A	836203466
X.63024352G>A	836203467
X.63024479G>A	836203468
X.63024676T>G	836203469
X.63025286G>A	836203470
X.63025513G>A	836203471
X.63025730G>A	836203472
X.63025753G>A	836203473
X.63025963G>A	836203474
X.63026773G>A	836203475
X.63026920G>A	836203476
X.63027466G>A	836203477
X.63028029C>T	836203478
X.63028035C>T	836203479
X.63028204T>C	836203480
X.63028215T>C	836203481
X.63028587T>G	836203482
X.63028713T>C	836203483
X.63028953G>A	836203484
X.63029085C>T	836203485
X.63029188G>A	836203486
X.63029217C>T	836203487
X.63029517T>C	836203488
X.63029584C>T	836203489
X.63029723C>T	836203490
X.63029892T>C	836203491
X.63029946C>T	836203492
X.63029957G>C	836203493
X.63029997G>C	836203494
X.63030147C>T	836203495
X.63030235G>T	836203496
X.63030263G>T	836203497
X.63030617C>T	836203498
X.63030720G>C	836203499
X.63030741T>C	836203500
X.63030846C>T	836203501
X.63031100T>C	836203502
X.63031136A>G	836203503
X.63031390A>G	836203504
X.63031515A>G	836203505
X.63031660T>C	836203506
X.63031752C>T	836203507
X.63031892A>T	836203508
X.63031952C>T	836203509
X.63032023G>C	836203510
X.63032062G>A	836203511
X.63032064C>T	836203512
X.63032085A>G	836203513
X.63032106A>G	836203514
X.63032107A>G	836203515
X.63032136A>G	836203516
X.63032189G>A	836203517
X.63032347C>T	836203518
X.63032348A>G	836203519
X.63032352G>A	836203520
X.63032407T>C	836203521
X.63032540G>A	836203522
X.63032611T>C	836203523
X.63032797G>A	836203524
X.63032892A>G	836203525
X.63032919G>A	836203526
X.63032943A>G	836203527
X.63032964C>T	836203528
X.63033008C>T	836203529
X.63033094A>G	836203530
X.63033223G>A	836203531
X.63033286C>A	836203532
X.63033306A>G	836203533
X.63033597C>T	836203534
X.63033689A>G	836203535
X.63033697C>T	836203536
X.63034032C>A	836203537
X.63034064G>A	836203538
X.63034172T>C	836203539
X.63034173G>A	836203540
X.63034429A>T	836203541
X.63034443T>G	836203542
X.63034546A>G	836203543
X.63034729G>A	836203544
X.63034735T>C	836203545
X.63034764G>A	836203546
X.63035210C>T	836203547
X.63035240C>G	836203548
X.63035258T>C	836203549
X.63035463T>C	836203550
X.63035464G>A	836203551
X.63035524A>T	836203552
X.63036252A>G	836203553
X.63036745A>G	836203554
X.63036764A>C	836203555
X.63037484T>C	836203556
X.63037893C>T	836203557
X.63038075G>T	836203558
X.63038192C>T	836203559
X.63039092C>T	836203560
X.63039153G>A	836203561
X.63039203G>T	836203562
X.63039449G>A	836203563
X.63039498G>A	836203564
X.63040388C>G	836203565
X.63040624G>T	836203566
X.63040688C>T	836203567
X.63041445A>G	836203568
X.63041468A>G	836203569
X.63041560T>C	836203570
X.63041580T>C	836203571
X.63041620A>G	836203572
X.63041898G>T	836203573
X.63041995T>C	836203574
X.63042050T>G	836203575
X.63042205G>A	836203576
X.63042453A>G	836203577
X.63042865T>G	836203578
X.63044007G>C	836203579
X.63044589A>G	836203580
X.63044737A>G	836203581
X.63044865T>G	836203582
X.63045084A>G	836203583
X.63045149A>G	836203584
X.63045269T>C	836203585
X.63045328C>T	836203586
X.63045469T>C	836203587
X.63045552C>G	836203588
X.63045598A>G	836203589
X.63045601C>A	836203590
X.63045619G>C	836203591
X.63045653G>A	836203592
X.63045681G>A	836203593
X.63045694A>T	836203594
X.63045762T>C	836203595
X.63045878T>C	836203596
X.63046141G>A	836203597
X.63046337C>T	836203598
X.63046428C>G	836203599
X.63047722C>T	836203600
X.63048169T>C	836203601
X.63048546C>T	836203602
X.63049408T>A	836203603
X.63049457C>T	836203604
X.63049637C>T	836203605
X.63049850G>T	836203606
X.63049943G>A	836203607
X.63050364A>G	836203608
X.63050460T>C	836203609
X.63050925T>A	836203610
X.63050978G>A	836203611
X.63051010G>A	836203612
X.63051318T>C	836203613
X.63051333C>G	836203614
X.63051339T>C	836203615
X.63051547C>T	836203616
X.63052273C>G	836203617
X.63052329C>A	836203618
X.63053078C>T	836203619
X.63053801C>T	836203620
X.63053807T>C	836203621
X.63053815C>T	836203622
X.63053816G>A	836203623
X.63053822G>A	836203624
X.63053832A>G	836203625
X.63053861A>G	836203626
X.63053870A>G	836203627
X.63053883T>C	836203628
X.63053913T>C	836203629
X.63054134T>G	836203630
X.63054156A>G	836203631
X.63054590G>T	836203632
X.63054721G>A	836203633
X.63055020A>G	836203634
X.63055187T>A	836203635
X.63055222A>G	836203636
X.63055448C>T	836203637
X.63055461G>A	836203638
X.63055813T>C	836203639
X.63055825A>C	836203640
X.63055888T>G	836203641
X.63056163A>G	836203642
X.63056222A>C	836203643
X.63056411G>T	836203644
X.63056416G>A	836203645
X.63057182A>C	836203646
X.63057274G>C	836203647
X.63057361A>C	836203648
X.63057920G>A	836203649
X.63057970T>C	836203650
X.63058205G>A	836203651
X.63058307C>G	836203652
X.63058367C>G	836203653
X.63058551C>T	836203654
X.63058734G>A	836203655
X.63059169C>T	836203656
X.63059744A>G	836203657
X.63060357C>G	836203658
X.63060431G>A	836203659
X.63060452T>C	836203660
X.63060522G>C	836203661
X.63060996C>T	836203662
X.63061126G>A	836203663
X.63061707A>G	836203664
X.63061715A>G	836203665
X.63061785C>T	836203666
X.63061910A>G	836203667
X.63062210T>C	836203668
X.63062725T>C	836203669
X.63062853T>C	836203670
X.63062880T>A	836203671
X.63062988A>G	836203672
X.63063095G>A	836203673
X.63063570T>C	836203674
X.63063937C>T	836203675
X.63064130G>A	836203676
X.63064148T>C	836203677
X.63064234G>A	836203678
X.63064408G>A	836203679
X.63064541T>C	836203680
X.63064564T>C	836203681
X.63064711T>A	836203682
X.63065059C>T	836203683
X.63065416T>G	836203684
X.63065440T>G	836203685
X.63065700T>C	836203686
X.63066157A>G	836203687
X.63066817C>T	836203688
X.63066848C>A	836203689
X.63066861A>G	836203690
X.63066982C>A	836203691
X.63067013T>C	836203692
X.63067229G>A	836203693
X.63067382G>T	836203694
X.63067444A>T	836203695
X.63067719A>G	836203696
X.63068084T>C	836203697
X.63068188T>C	836203698
X.63068284G>A	836203699
X.63068339A>C	836203700
X.63068416A>T	836203701
X.63069075G>A	836203702
X.63069388A>G	836203703
X.63069421C>T	836203704
X.63069425A>G	836203705
X.63069862A>C	836203706
X.63070025T>A	836203707
X.63070110C>T	836203708
X.63070252A>C	836203709
X.63070400A>G	836203710
X.63070525A>G	836203711
X.63070595A>C	836203712
X.63071261T>A	836203713
X.63072437C>A	836203714
X.63072852G>C	836203715
X.63073099C>T	836203716
X.63073343A>G	836203717
X.63074194A>C	836203718
X.63074302C>A	836203719
X.63074319G>A	836203720
X.63074428T>C	836203721
X.63074449C>G	836203722
X.63074493A>G	836203723
X.63074641T>C	836203724
X.63074703C>T	836203725
X.63074826A>T	836203726
X.63075140T>C	836203727
X.63075767T>C	836203728
X.63075794T>C	836203729
X.63075918T>G	836203730
X.63076399A>C	836203731
X.63076417C>T	836203732
X.63076564C>A	836203733
X.63077860C>T	836203734
X.63077874C>T	836203735
X.63078112A>G	836203736
X.63078223T>C	836203737
X.63078815T>G	836203738
X.63079073T>C	836203739
X.63079501C>A	836203740
X.63079721G>A	836203741
X.63079805C>T	836203742
X.63080013T>C	836203743
X.63080025T>C	836203744
X.63080107T>A	836203745
X.63080522C>T	836203746
X.63080768G>A	836203747
X.63080945A>G	836203748
X.63081281T>G	836203749
X.63081402A>G	836203750
X.63082649T>C	836203751
X.63082651G>A	836203752
X.63082833T>C	836203753
X.63083445T>C	836203754
X.63083588G>A	836203755
X.63083682G>A	836203756
X.63085311A>T	836203757
X.63085452G>T	836203758
X.63085454G>T	836203759
X.63085691C>T	836203760
X.63085984G>C	836203761
X.63086122G>A	836203762
X.63086990T>G	836203763
X.63087457C>A	836203764
X.63087925G>A	836203765
X.63088426T>A	836203766
X.63088760G>A	836203767
X.63089029C>T	836203768
X.63089081G>A	836203769
X.63089300T>A	836203770
X.63089803A>T	836203771
X.63090430C>T	836203772
X.63090619T>A	836203773
X.63091737C>T	836203774
X.63091749G>A	836203775
X.63091941G>A	836203776
X.63093183C>T	836203777
X.63093930A>G	836203778
X.63094285A>G	836203779
X.63095012G>A	836203780
X.63095204C>T	836203781
X.63095255G>C	836203782
X.63095431A>G	836203783
X.63096916T>C	836203784
X.63096959G>T	836203785
X.63097151T>C	836203786
X.63097284T>A	836203787
X.63097509T>C	836203788
X.63098049T>G	836203789
X.63098530A>G	836203790
X.63099067C>T	836203791
X.63099186T>C	836203792
X.63099211T>A	836203793
X.63099349T>C	836203794
X.63099360G>A	836203795
X.63100047A>C	836203796
X.63100049G>A	836203797
X.63100286G>A	836203798
X.63100483G>A	836203799
X.63100867T>C	836203800
X.63101143G>A	836203801
X.63102019G>A	836203802
X.63102130C>T	836203803
X.63102366T>G	836203804
X.63102443C>T	836203805
X.63102462G>C	836203806
X.63102524G>A	836203807
X.63102797G>A	836203808
X.63103123C>T	836203809
X.63103454A>G	836203810
X.63103584T>C	836203811
X.63103615A>T	836203812
X.63103708T>G	836203813
X.63104088G>A	836203814
X.63104184T>C	836203815
X.63104369A>C	836203816
X.63104814T>C	836203817
X.63104837G>T	836203818
X.63105127A>G	836203819
X.63105344C>T	836203820
X.63106319C>T	836203821
X.63106328T>C	836203822
X.63106377C>T	836203823
X.63106396T>C	836203824
X.63106412C>T	836203825
X.63106483T>C	836203826
X.63106603G>C	836203827
X.63106604A>G	836203828
X.63107074T>C	836203829
X.63107132G>C	836203830
X.63108496C>G	836203831
X.63109019A>G	836203832
X.63109667C>A	836203833
X.63110903T>C	836203834
X.63110924C>T	836203835
X.63110956G>C	836203836
X.63111096A>G	836203837
X.63111746A>G	836203838
X.63111847T>A	836203839
X.63112264G>A	836203840
X.63112811T>G	836203841
X.63112825A>G	836203842
X.63113175C>T	836203843
X.63113238A>G	836203844
X.63113594G>C	836203845
X.63113926A>G	836203846
X.63113956C>A	836203847
X.63115114T>C	836203848
X.63115166T>G	836203849
X.63115270A>G	836203850
X.63115510T>A	836203851
X.63115635A>G	836203852
X.63115990A>G	836203853
X.63116265T>C	836203854
X.63117048G>C	836203855
X.63117253C>A	836203856
X.63118050C>A	836203857
X.63118240C>T	836203858
X.63118387C>T	836203859
X.63118397T>C	836203860
X.63118482C>T	836203861
X.63119663C>G	836203862
X.63120123T>G	836203863
X.63120259A>G	836203864
X.63120352G>A	836203865
X.63120840C>T	836203866
X.63121038T>A	836203867
X.63121090C>T	836203868
X.63121566G>A	836203869
X.63122009C>T	836203870
X.63122329G>T	836203871
X.63122704A>G	836203872
X.63122744C>T	836203873
X.63123333T>C	836203874
X.63123528A>C	836203875
X.63123732C>T	836203876
X.63123820T>C	836203877
X.63124053A>C	836203878
X.63124084G>T	836203879
X.63124124A>C	836203880
X.63124148G>A	836203881
X.63124259T>C	836203882
X.63124735C>A	836203883
X.63124837C>A	836203884
X.63124897C>A	836203885
X.63124919T>C	836203886
X.63124975C>A	836203887
X.63125094A>G	836203888
X.63125114C>T	836203889
X.63125146T>A	836203890
X.63125268C>T	836203891
X.63125330G>C	836203892
X.63125541C>T	836203893
X.63125547T>A	836203894
X.63125760C>T	836203895
X.63126107A>G	836203896
X.63126156C>T	836203897
X.63126315T>C	836203898
X.63126435T>G	836203899
X.63126688C>T	836203900
X.63126778C>T	836203901
X.63127108C>A	836203902
X.63127188C>T	836203903
X.63127337G>A	836203904
X.63127762C>T	836203905
X.63127840T>C	836203906
X.63127920C>G	836203907
X.63127929G>A	836203908
X.63128379T>A	836203909
X.63128584A>T	836203910
X.63129051G>A	836203911
X.63129316A>G	836203912
X.63129344A>G	836203913
X.63129370T>A	836203914
X.63129638G>A	836203915
X.63129850C>T	836203916
X.63130005C>T	836203917
X.63130778A>G	836203918
X.63131072A>G	836203919
X.63131111T>C	836203920
X.63131239T>A	836203921
X.63131769C>G	836203922
X.63132301C>G	836203923
X.63133000A>G	836203924
X.63133325A>T	836203925
X.63133588G>A	836203926
X.63133679C>T	836203927
X.63133938A>G	836203928
X.63134123C>A	836203929
X.63134154T>C	836203930
X.63134387C>T	836203931
X.63134398G>A	836203932
X.63134594C>T	836203933
X.63134638G>C	836203934
X.63134940T>C	836203935
X.63135454G>A	836203936
X.63136109T>G	836203937
X.63136220T>C	836203938
X.63136536C>A	836203939
X.63137137A>G	836203940
X.63137195C>T	836203941
X.63137633T>C	836203942
X.63137822C>T	836203943
X.63138075T>C	836203944
X.63138160C>A	836203945
X.63138550A>G	836203946
X.63138985C>T	836203947
X.63139168A>G	836203948
X.63139651G>A	836203949
X.63140314C>T	836203950
X.63140329A>C	836203951
X.63140818A>G	836203952
X.63141367T>C	836203953
X.63143077T>A	836203954
X.63143738A>C	836203955
X.63143951G>A	836203956
X.63143969T>C	836203957
X.63144121T>A	836203958
X.63144125T>A	836203959
X.63144388T>G	836203960
X.63145484C>T	836203961
X.63146836A>G	836203962
X.63147078A>G	836203963
X.63147743G>C	836203964
X.63148223G>T	836203965
X.63148238C>T	836203966
X.63148250C>T	836203967
X.63149258G>A	836203968
X.63149990A>T	836203969
X.63151108C>T	836203970
X.63151417G>A	836203971
X.63152063T>G	836203972
X.63152225C>T	836203973
X.63153274A>G	836203974
X.63154385C>A	836203975
X.63154595C>T	836203976
X.63155078G>T	836203977
X.63155985C>G	836203978
X.63156299C>G	836203979
X.63156564C>G	836203980
X.63157982A>G	836203981
X.63158440T>C	836203982
X.63158459A>G	836203983
X.63158602A>G	836203984
X.63159614A>G	836203985
X.63160224T>C	836203986
X.63160271G>A	836203987
X.63160321G>A	836203988
X.63160752A>G	836203989
X.63161374A>G	836203990
X.63161640C>G	836203991
X.63162010G>A	836203992
X.63162245C>T	836203993
X.63162660G>A	836203994
X.63163571A>G	836203995
X.63163814C>T	836203996
X.63163915A>G	836203997
X.63164127C>T	836203998
X.63164150C>A	836203999
X.63164588G>A	836204000
X.63164624T>C	836204001
X.63164914C>T	836204002
X.63165659A>T	836204003
X.63165826A>G	836204004
X.63165918C>G	836204005
X.63166205C>T	836204006
X.63166754C>T	836204007
X.63167507A>C	836204008
X.63167674G>A	836204009
X.63168348G>C	836204010
X.63168783G>C	836204011
X.63168812A>G	836204012
X.63169211T>G	836204013
X.63169298G>C	836204014
X.63169373C>T	836204015
X.63169402T>C	836204016
X.63169550T>C	836204017
X.63170147G>A	836204018
X.63170186C>A	836204019
X.63170436C>G	836204020
X.63170449T>C	836204021
X.63170638T>C	836204022
X.63171481T>C	836204023
X.63172745T>C	836204024
X.63172766T>C	836204025
X.63173254T>G	836204026
X.63173587T>A	836204027
X.63173652T>C	836204028
X.63173789C>T	836204029
X.63174400A>G	836204030
X.63174432G>C	836204031
X.63174823C>A	836204032
X.63175121T>C	836204033
X.63176264G>T	836204034
X.63177754T>C	836204035
X.63177937G>A	836204036
X.63178033T>A	836204037
X.63178080G>T	836204038
X.63178305T>G	836204039
X.63178411G>A	836204040
X.63179259C>T	836204041
X.63179837C>T	836204042
X.63180181A>C	836204043
X.63180260T>C	836204044
X.63180327G>A	836204045
X.63181377G>A	836204046
X.63182423A>G	836204047
X.63182442C>T	836204048
X.63182536A>G	836204049
X.63182786T>C	836204050
X.63183361T>C	836204051
X.63183555C>G	836204052
X.63183833G>A	836204053
X.63183906A>C	836204054
X.63184659C>T	836204055
X.63184849A>C	836204056
X.63185206T>C	836204057
X.63185367A>C	836204058
X.63185403T>C	836204059
X.63185448G>A	836204060
X.63185792T>C	836204061
X.63185833A>T	836204062
X.63186240C>T	836204063
X.63187108T>C	836204064
X.63187419A>G	836204065
X.63188753C>T	836204066
X.63189060A>T	836204067
X.63189347C>T	836204068
X.63189415G>A	836204069
X.63189474G>T	836204070
X.63189589T>C	836204071
X.63189661C>T	836204072
X.63189962C>T	836204073
X.63191304G>A	836204074
X.63191704C>G	836204075
X.63191989G>A	836204076
X.63192119G>C	836204077
X.63192930G>C	836204078
X.63193007G>A	836204079
X.63193130C>T	836204080
X.63193319T>C	836204081
X.63193500C>G	836204082
X.63193893T>C	836204083
X.63194068G>A	836204084
X.63194308A>C	836204085
X.63195120T>C	836204086
X.63195291A>G	836204087
X.63195460G>A	836204088
X.63195662G>A	836204089
X.63196019A>G	836204090
X.63196022A>G	836204091
X.63196601T>C	836204092
X.63196880T>C	836204093
X.63197658G>T	836204094
X.63197868C>T	836204095
X.63198281G>A	836204096
X.63198943G>A	836204097
X.63199121A>G	836204098
X.63199204T>C	836204099
X.63199502A>G	836204100
X.63199626G>A	836204101
X.63199770G>C	836204102
X.63199803C>T	836204103
X.63200095G>C	836204104
X.63200161T>C	836204105
X.63200644G>A	836204106
X.63200893T>C	836204107
X.63200981A>C	836204108
X.63201010T>C	836204109
X.63201309A>C	836204110
X.63201358G>A	836204111
X.63202338C>T	836204112
X.63202398G>A	836204113
X.63203004A>G	836204114
X.63203070A>G	836204115
X.63203937G>A	836204116
X.63203948C>G	836204117
X.63204722T>C	836204118
X.63205614A>T	836204119
X.63205779G>A	836204120
X.63205875T>G	836204121
X.63206118G>C	836204122
X.63206135T>C	836204123
X.63206281G>C	836204124
X.63206625T>G	836204125
X.63206845A>G	836204126
X.63207389G>A	836204127
X.63207455T>A	836204128
X.63207727C>T	836204129
X.63208366A>G	836204130
X.63208662C>T	836204131
X.63209026G>T	836204132
X.63209281G>A	836204133
X.63209358G>C	836204134
X.63209935G>A	836204135
X.63210036G>A	836204136
X.63210157A>C	836204137
X.63210172G>T	836204138
X.63210217G>T	836204139
X.63210228C>T	836204140
X.63210497A>G	836204141
X.63210993A>G	836204142
X.63211064T>G	836204143
X.63211070T>C	836204144
X.63211329G>T	836204145
X.63211661T>G	836204146
X.63211780T>G	836204147
X.63211891A>T	836204148
X.63212219G>A	836204149
X.63212388C>G	836204150
X.63213192T>C	836204151
X.63213410G>A	836204152
X.63213777C>T	836204153
X.63214664C>T	836204154
X.63214768G>A	836204155
X.63215153A>G	836204156
X.63215523G>T	836204157
X.63215530A>C	836204158
X.63215614G>A	836204159
X.63216727A>G	836204160
X.63216948G>C	836204161
X.63217020T>A	836204162
X.63217096T>A	836204163
X.63217118A>T	836204164
X.63217163G>C	836204165
X.63217408T>G	836204166
X.63217520T>C	836204167
X.63217924G>A	836204168
X.63218217T>G	836204169
X.63218501G>A	836204170
X.63219072A>T	836204171
X.63219471C>T	836204172
X.63220239T>C	836204173
X.63220348T>C	836204174
X.63220462T>G	836204175
X.63220568T>G	836204176
X.63220811A>C	836204177
X.63220837G>A	836204178
X.63220857T>C	836204179
X.63220910G>T	836204180
X.63221082C>A	836204181
X.63221095G>A	836204182
X.63221167A>G	836204183
X.63221211G>A	836204184
X.63221300G>A	836204185
X.63221315A>G	836204186
X.63221392T>C	836204187
X.63221519G>A	836204188
X.63221540T>C	836204189
X.63221552A>G	836204190
X.63221558A>T	836204191
X.63221658G>A	836204192
X.63221785T>C	836204193
X.63221915G>A	836204194
X.63221945A>G	836204195
X.63222213A>C	836204196
X.63222249C>A	836204197
X.63222280G>A	836204198
X.63223653G>A	836204199
X.63223859A>G	836204200
X.63223925C>A	836204201
X.63224127C>T	836204202
X.63224503A>G	836204203
X.63224741G>A	836204204
X.63224839C>T	836204205
X.63224859T>C	836204206
X.63224918G>A	836204207
X.63224963T>G	836204208
X.63224997T>C	836204209
X.63225012T>C	836204210
X.63225018C>T	836204211
X.63225093C>T	836204212
X.63225094G>A	836204213
X.63225707C>T	836204214
X.63225870G>C	836204215
X.63225897C>T	836204216
X.63225898G>A	836204217
X.63225936C>T	836204218
X.63225996C>T	836204219
X.63226020C>G	836204220
X.63226411A>T	836204221
X.63226471T>C	836204222
X.63227106G>A	836204223
X.63227350A>G	836204224
X.63227409A>G	836204225
X.63227454A>G	836204226
X.63227499A>C	836204227
X.63227645G>C	836204228
X.63227678G>T	836204229
X.63227711A>G	836204230
X.63227891C>T	836204231
X.63228023G>C	836204232
X.63228109C>T	836204233
X.63228350A>T	836204234
X.63228482G>T	836204235
X.63228886G>C	836204236
X.63229144C>A	836204237
X.63229196T>C	836204238
X.63229269A>C	836204239
X.63229631C>T	836204240
X.63229632A>G	836204241
X.63229715T>C	836204242
X.63229744C>T	836204243
X.63230214T>C	836204244
X.63230272A>C	836204245
X.63230401C>T	836204246
X.63230599C>T	836204247
X.63230669C>T	836204248
X.63230756C>A	836204249
X.63230847A>G	836204250
X.63230875A>G	836204251
X.63231813C>T	836204252
X.63232546T>A	836204253
X.63232929C>T	836204254
X.63232964G>A	836204255
X.63232973C>G	836204256
X.63233045G>A	836204257
X.63233107G>A	836204258
X.63233419A>G	836204259
X.63233432A>T	836204260
X.63233435T>C	836204261
X.63233449A>G	836204262
X.63233538G>A	836204263
X.63233581T>C	836204264
X.63233705G>A	836204265
X.63234128T>C	836204266
X.63234137C>T	836204267
X.63234284C>G	836204268
X.63234296C>A	836204269
X.63234419T>C	836204270
X.63234551G>T	836204271
X.63234646T>C	836204272
X.63234712T>C	836204273
X.63234979C>G	836204274
X.63234993G>A	836204275
X.63235658C>T	836204276
X.63235711T>C	836204277
X.63235775T>C	836204278
X.63235909T>C	836204279
X.63237068T>C	836204280
X.63237097A>G	836204281
X.63237100G>A	836204282
X.63237137T>C	836204283
X.63237412C>T	836204284
X.63237433C>G	836204285
X.63237472A>G,T	836204286
X.63237521G>C	836204287
X.63237535A>G	836204288
X.63237770G>A	836204289
X.63237887C>G	836204290
X.63237903T>C	836204291
X.63238727A>G	836204292
X.63238850T>C	836204293
X.63239224A>G	836204294
X.63239255A>G	836204295
X.63239574A>T	836204296
X.63239814A>G	836204297
X.63239940C>G	836204298
X.63240307C>T	836204299
X.63240788C>T	836204300
X.63240928A>C	836204301
X.63240957G>T	836204302
X.63241074G>A	836204303
X.63241631G>A	836204304
X.63242017G>A	836204305
X.63242171G>A	836204306
X.63242299A>T	836204307
X.63242732G>A	836204308
X.63243330C>T	836204309
X.63243469C>A	836204310
X.63244139G>A	836204311
X.63244617G>T	836204312
X.63244775C>G	836204313
X.63244859A>G	836204314
X.63245213G>A	836204315
X.63245217G>A	836204316
X.63245340G>C	836204317
X.63245366T>C	836204318
X.63245552A>T	836204319
X.63245747T>A	836204320
X.63246307C>T	836204321
X.63246568G>A	836204322
X.63246715G>A	836204323
X.63246834A>G	836204324
X.63247294T>C	836204325
X.63247480A>G	836204326
X.63248318C>T	836204327
X.63248583C>A	836204328
X.63248692C>T	836204329
X.63248882G>A	836204330
X.63249066C>T	836204331
X.63249163C>T	836204332
X.63249314C>T	836204333
X.63249746C>G	836204334
X.63249888T>C	836204335
X.63250289T>C	836204336
X.63250508C>A	836204337
X.63250578C>T	836204338
X.63250700G>A	836204339
X.63250836C>T	836204340
X.63251035C>T	836204341
X.63251068C>A	836204342
X.63251533C>T	836204343
X.63251578T>C	836204344
X.63251650C>T	836204345
X.63252426T>C	836204346
X.63252564C>T	836204347
X.63252565G>A	836204348
X.63253394C>T	836204349
X.63253603C>A	836204350
X.63253900T>C	836204351
X.63254024A>C	836204352
X.63254048A>G	836204353
X.63254220A>C	836204354
X.63254349G>C	836204355
X.63254406T>A	836204356
X.63255245G>A	836204357
X.63255926A>G	836204358
X.63256147T>C	836204359
X.63256272C>T	836204360
X.63256644A>G	836204361
X.63256986G>C	836204362
X.63256992G>A	836204363
X.63257299G>T	836204364
X.63257334G>A	836204365
X.63257401A>G	836204366
X.63257470A>G	836204367
X.63257555T>C	836204368
X.63257570C>T	836204369
X.63257930T>G	836204370
X.63258793C>T	836204371
X.63258914C>G	836204372
X.63259300C>A	836204373
X.63260475G>A	836204374
X.63260594T>C	836204375
X.63260883T>C	836204376
X.63260963G>A	836204377
X.63261101G>A	836204378
X.63261696G>A	836204379
X.63261883G>A	836204380
X.63262477A>G	836204381
X.63262744A>G	836204382
X.63262752A>T	836204383
X.63262764A>G	836204384
X.63263018T>C	836204385
X.63263162C>T	836204386
X.63263457A>G	836204387
X.63263585T>C	836204388
X.63264017T>C	836204389
X.63264021G>A	836204390
X.63264353A>G	836204391
X.63264494G>A	836204392
X.63264602A>C	836204393
X.63265091A>T	836204394
X.63265124T>A	836204395
X.63265370C>T	836204396
X.63265374A>C	836204397
X.63265778C>T	836204398
X.63266131T>C	836204399
X.63266136T>C	836204400
X.63266350T>C	836204401
X.63266785G>A	836204402
X.63267028T>C	836204403
X.63267149A>G	836204404
X.63267224C>T	836204405
X.63267309C>T	836204406
X.63267551G>C	836204407
X.63267967C>T	836204408
X.63268019C>T	836204409
X.63268300A>G	836204410
X.63268446G>C	836204411
X.63269152G>A	836204412
X.63269839C>T	836204413
X.63270059G>A	836204414
X.63270124A>G	836204415
X.63270745G>T	836204416
X.63270898G>T	836204417
X.63271185T>C	836204418
X.63271344C>T	836204419
X.63271681A>G	836204420
X.63271703A>G	836204421
X.63272253G>A	836204422
X.63272351C>A	836204423
X.63272578C>A	836204424
X.63272654C>T	836204425
X.63272743A>C	836204426
X.63272774C>A	836204427
X.63272854A>G	836204428
X.63272949G>A	836204429
X.63272993G>T	836204430
X.63272998A>G	836204431
X.63273124T>C	836204432
X.63273187G>T	836204433
X.63273202C>T	836204434
X.63273349C>T	836204435
X.63273522T>C	836204436
X.63273780G>A	836204437
X.63273796C>T	836204438
X.63273922A>T	836204439
X.63274281A>T	836204440
X.63274670G>A	836204441
X.63274699G>T	836204442
X.63274714C>T	836204443
X.63274933A>G	836204444
X.63274944T>G	836204445
X.63275187A>G	836204446
X.63275227T>C	836204447
X.63275514A>G	836204448
X.63275555G>A	836204449
X.63275581C>G	836204450
X.63275695G>C	836204451
X.63275879T>C	836204452
X.63276105T>G	836204453
X.63276125T>C	836204454
X.63276135G>A	836204455
X.63276240T>G	836204456
X.63276415T>A	836204457
X.63276473C>T	836204458
X.63276492A>G	836204459
X.63276610T>A	836204460
X.63276930C>A	836204461
X.63276946C>T	836204462
X.63277415T>G	836204463
X.63277615C>T	836204464
X.63277707G>A	836204465
X.63277752A>T	836204466
X.63277759A>G	836204467
X.63277814G>A	836204468
X.63278286T>G	836204469
X.63278710C>A	836204470
X.63279067G>A	836204471
X.63279128G>A	836204472
X.63279166C>T	836204473
X.63279320G>A	836204474
X.63279635C>T	836204475
X.63279777C>T	836204476
X.63280527C>T	836204477
X.63281035G>A	836204478
X.63281076A>G	836204479
X.63281382G>A	836204480
X.63281681A>C	836204481
X.63281736C>T	836204482
X.63281787T>G	836204483
X.63281813G>A	836204484
X.63281838C>T	836204485
X.63281925A>G	836204486
X.63281966T>C	836204487
X.63282424G>C	836204488
X.63282552G>A	836204489
X.63282581T>A	836204490
X.63283386G>C	836204491
X.63283871C>A	836204492
X.63284038A>G	836204493
X.63284142G>A	836204494
X.63284496C>T	836204495
X.63285061G>A	836204496
X.63286390T>C	836204497
X.63286586G>A	836204498
X.63287189A>G	836204499
X.63287970T>C	836204500
X.63287996C>A	836204501
X.63288667C>T	836204502
X.63288763C>T	836204503
X.63288785C>T	836204504
X.63288915C>A	836204505
X.63289241A>G	836204506
X.63289282A>G	836204507
X.63289669G>A	836204508
X.63290184C>T	836204509
X.63290936G>A	836204510
X.63291254C>G	836204511
X.63291929A>G	836204512
X.63291946G>A	836204513
X.63292009C>G	836204514
X.63292666A>G	836204515
X.63292877C>T	836204516
X.63293619G>A	836204517
X.63293626C>T	836204518
X.63294175A>G	836204519
X.63294857G>A	836204520
X.63295132G>A	836204521
X.63295244T>C	836204522
X.63295474A>G	836204523
X.63295501C>T	836204524
X.63295626G>A	836204525
X.63296567C>T	836204526
X.63296635A>T	836204527
X.63296756C>T	836204528
X.63297452C>T	836204529
X.63297660T>G	836204530
X.63298063A>C	836204531
X.63298332T>A	836204532
X.63298490T>C	836204533
X.63298562T>C	836204534
X.63299456C>G	836204535
X.63299713T>G	836204536
X.63299964G>A	836204537
X.63300820C>G	836204538
X.63300853T>G	836204539
X.63301242T>G	836204540
X.63303122A>G	836204541
X.63303256A>T	836204542
X.63303303T>G	836204543
X.63304253A>C	836204544
X.63304466T>C	836204545
X.63304467G>A	836204546
X.63304857A>G	836204547
X.63305232C>T	836204548
X.63305587C>T	836204549
X.63305766T>G	836204550
X.63305840T>A	836204551
X.63306302C>T	836204552
X.63306337T>G	836204553
X.63307543T>C	836204554
X.63307722C>A	836204555
X.63307928A>G	836204556
X.63308008T>C	836204557
X.63308722G>A	836204558
X.63309491T>C	836204559
X.63309506C>T	836204560
X.63309551G>A	836204561
X.63310193C>T	836204562
X.63310425C>G	836204563
X.63310461C>A	836204564
X.63310567T>C	836204565
X.63310626A>G	836204566
X.63310782G>T	836204567
X.63311228C>T	836204568
X.63311283G>A	836204569
X.63312007A>G	836204570
X.63312291T>C	836204571
X.63312411A>G	836204572
X.63312916T>C	836204573
X.63313809C>T	836204574
X.63314093G>A	836204575
X.63314532T>C	836204576
X.63315038C>T	836204577
X.63315285G>A	836204578
X.63315866T>A	836204579
X.63316600C>T	836204580
X.63316742A>G	836204581
X.63317561G>T	836204582
X.63317577G>T	836204583
X.63317791C>T	836204584
X.63317860G>A	836204585
X.63318011A>T	836204586
X.63318858G>A	836204587
X.63318897A>G	836204588
X.63319534C>T,G	836204589
X.63320027G>A	836204590
X.63320564A>G	836204591
X.63320893C>G	836204592
X.63320984G>T	836204593
X.63321031A>G	836204594
X.63321279C>T	836204595
X.63321969C>T	836204596
X.63322176C>G	836204597
X.63322400T>A,G	836204598
X.63322594T>C	836204599
X.63322709A>G	836204600
X.63322730T>C	836204601
X.63323430A>G	836204602
X.63324238T>G	836204603
X.63324279A>G	836204604
X.63324438T>C	836204605
X.63324506G>T	836204606
X.63325122T>C	836204607
X.63325293A>G	836204608
X.63325634A>G	836204609
X.63325912A>G	836204610
X.63326007T>C	836204611
X.63326958T>G	836204612
X.63327546T>C	836204613
X.63327711C>T	836204614
X.63328368A>G	836204615
X.63329286T>A	836204616
X.63329378C>T	836204617
X.63330006C>A	836204618
X.63330090A>G	836204619
X.63330242G>A	836204620
X.63330294T>C	836204621
X.63330414T>C	836204622
X.63330588T>G	836204623
X.63331115G>C	836204624
X.63331550C>A	836204625
X.63331572A>G	836204626
X.63331608T>A	836204627
X.63332261G>A	836204628
X.63332297G>A	836204629
X.63333215T>C	836204630
X.63333552G>A	836204631
X.63335602T>G	836204632
X.63335653G>A	836204633
X.63337552G>T	836204634
X.63337941T>C	836204635
X.63338244G>T	836204636
X.63338348G>C	836204637
X.63339381A>C	836204638
X.63340190C>T	836204639
X.63340278T>C	836204640
X.63341482G>C	836204641
X.63341840C>T	836204642
X.63341903G>A	836204643
X.63342209G>C	836204644
X.63342233G>A	836204645
X.63342540G>A	836204646
X.63342693G>C	836204647
X.63343360A>G	836204648
X.63343488C>G	836204649
X.63344440T>C	836204650
X.63345401G>A	836204651
X.63345482G>C	836204652
X.63345715G>A	836204653
X.63346077T>C	836204654
X.63346182T>C	836204655
X.63346237G>A	836204656
X.63346256G>A	836204657
X.63346286C>T	836204658
X.63346322G>A	836204659
X.63346378C>T	836204660
X.63346418G>A	836204661
X.63346425G>A	836204662
X.63346441G>C	836204663
X.63346474G>C	836204664
X.63346951T>G	836204665
X.63347215C>T	836204666
X.63347665G>C	836204667
X.63348537A>G	836204668
X.63348541G>A	836204669
X.63348684A>G	836204670
X.63348810G>C	836204671
X.63349111G>A	836204672
X.63350491G>A	836204673
X.63350521G>T	836204674
X.63350983T>G	836204675
X.63351300G>C	836204676
X.63351582T>C	836204677
X.63351583G>A	836204678
X.63351642G>A	836204679
X.63351662C>A	836204680
X.63351764A>G	836204681
X.63352517C>G	836204682
X.63352552T>G	836204683
X.63352901A>G	836204684
X.63353083G>A	836204685
X.63353181T>G	836204686
X.63353651T>C	836204687
X.63353755T>C	836204688
X.63353975A>T	836204689
X.63354058A>G	836204690
X.63354241G>T	836204691
X.63354289G>A	836204692
X.63354385A>G	836204693
X.63354473G>C	836204694
X.63354535C>T	836204695
X.63354558T>C	836204696
X.63354627A>G	836204697
X.63354641T>C	836204698
X.63354755T>C	836204699
X.63354801A>G	836204700
X.63355003G>A	836204701
X.63355016A>G	836204702
X.63355171C>G	836204703
X.63355253T>C	836204704
X.63355286A>G	836204705
X.63355365G>A	836204706
X.63355676A>T	836204707
X.63355834G>A	836204708
X.63355888C>T	836204709
X.63355958G>A	836204710
X.63355990G>A	836204711
X.63356016T>G	836204712
X.63356036G>T	836204713
X.63356186T>A	836204714
X.63356280C>T	836204715
X.63356371A>G	836204716
X.63356426G>A	836204717
X.63356528G>A	836204718
X.63357128A>G	836204719
X.63357204A>C	836204720
X.63357223G>A	836204721
X.63357278A>T	836204722
X.63357741A>G	836204723
X.63357754A>G	836204724
X.63357803T>G	836204725
X.63357836C>T	836204726
X.63357866T>C	836204727
X.63357917A>G	836204728
X.63358099A>G	836204729
X.63358331A>G	836204730
X.63358511G>C	836204731
X.63358760T>C	836204732
X.63358846T>C	836204733
X.63358930T>C	836204734
X.63359093G>A	836204735
X.63359598T>C	836204736
X.63359642C>T	836204737
X.63359652G>T	836204738
X.63359728C>T	836204739
X.63360179A>T	836204740
X.63360580G>A	836204741
X.63360698T>A	836204742
X.63360756C>T	836204743
X.63360932C>T	836204744
X.63360962G>T	836204745
X.63360995A>G	836204746
X.63361000T>C	836204747
X.63361056C>G	836204748
X.63361085C>T	836204749
X.63361165G>T	836204750
X.63361294C>T	836204751
X.63361296C>T	836204752
X.63361506T>C	836204753
X.63361805T>C	836204754
X.63361821G>A	836204755
X.63361841C>T	836204756
X.63362009T>G	836204757
X.63362392A>G	836204758
X.63362394A>G	836204759
X.63362456C>A	836204760
X.63362484C>T	836204761
X.63362558A>G	836204762
X.63362656T>C	836204763
X.63363233C>T	836204764
X.63363241C>T	836204765
X.63363337C>T	836204766
X.63363405T>C	836204767
X.63363517A>G	836204768
X.63363570A>C	836204769
X.63363638G>C	836204770
X.63363715A>G	836204771
X.63363721A>G	836204772
X.63363828T>C	836204773
X.63363945T>C	836204774
X.63363953T>C	836204775
X.63364013T>C	836204776
X.63364164G>A	836204777
X.63364238C>T	836204778
X.63364409T>C	836204779
X.63364489C>T	836204780
X.63364502G>C	836204781
X.63364509C>A	836204782
X.63364540C>T	836204783
X.63364560A>G	836204784
X.63364704G>T	836204785
X.63364743G>A	836204786
X.63364762A>C	836204787
X.63364899C>T	836204788
X.63365180C>G	836204789
X.63365220G>T	836204790
X.63365344A>C	836204791
X.63365561C>T	836204792
X.63365614A>T	836204793
X.63365709G>C	836204794
X.63367072C>T	836204795
X.63367227T>A	836204796
X.63367404C>T	836204797
X.63367599G>A	836204798
X.63368156C>T	836204799
X.63368769A>G	836204800
X.63368780A>G	836204801
X.63368908G>A	836204802
X.63369072C>T	836204803
X.63369301T>C	836204804
X.63370094G>A	836204805
X.63370153G>C	836204806
X.63370535G>A	836204807
X.63371258A>G	836204808
X.63371670G>T	836204809
X.63371880G>A	836204810
X.63372022G>A	836204811
X.63372629C>T	836204812
X.63373056A>G	836204813
X.63374943T>G	836204814
X.63374956G>A	836204815
X.63374989C>T	836204816
X.63375868G>A	836204817
X.63375956A>T	836204818
X.63376027A>G	836204819
X.63376093G>C	836204820
X.63376331T>C	836204821
X.63376413T>C	836204822
X.63376594G>A	836204823
X.63376736A>C	836204824
X.63376925C>G	836204825
X.63377002C>T	836204826
X.63377009C>G	836204827
X.63377015A>T	836204828
X.63377056C>T	836204829
X.63377096C>T	836204830
X.63377116T>C	836204831
X.63377180C>A	836204832
X.63377233T>C	836204833
X.63377314A>G	836204834
X.63377427G>A	836204835
X.63377733T>C	836204836
X.63377754G>A	836204837
X.63377783C>T	836204838
X.63378125G>A	836204839
X.63378409T>A	836204840
X.63378500A>G	836204841
X.63378959C>T	836204842
X.63379138A>C	836204843
X.63379530G>A	836204844
X.63379615C>G	836204845
X.63380140A>G	836204846
X.63380449G>T	836204847
X.63381438T>C	836204848
X.63381607A>T	836204849
X.63381709A>G	836204850
X.63382171G>T	836204851
X.63382700T>C	836204852
X.63382924T>C	836204853
X.63383103G>T	836204854
X.63383338T>C	836204855
X.63383543A>G	836204856
X.63383887A>G	836204857
X.63383920C>A	836204858
X.63384103G>C	836204859
X.63384266A>G	836204860
X.63384368C>T	836204861
X.63384397T>C	836204862
X.63384611A>G	836204863
X.63384677G>C	836204864
X.63384880A>G	836204865
X.63384993G>T	836204866
X.63385560G>A	836204867
X.63386051A>G	836204868
X.63386248C>T	836204869
X.63386724T>C	836204870
X.63386735T>C	836204871
X.63386756T>G,A	836204872
X.63386997T>G	836204873
X.63387149C>G	836204874
X.63387158G>T	836204875
X.63387160G>A	836204876
X.63387218A>T	836204877
X.63387222A>G	836204878
X.63387682C>A	836204879
X.63388195A>G	836204880
X.63388841G>C	836204881
X.63388917G>T	836204882
X.63389031T>C	836204883
X.63389486C>T	836204884
X.63389797G>A	836204885
X.63389829C>T	836204886
X.63390505G>C	836204887
X.63390651G>A	836204888
X.63390655T>A	836204889
X.63390703A>G	836204890
X.63391891T>C	836204891
X.63392439C>T	836204892
X.63392540T>C	836204893
X.63393146C>T	836204894
X.63393334A>G	836204895
X.63394707G>T	836204896
X.63394774G>A	836204897
X.63394994C>G	836204898
X.63395431T>C	836204899
X.63395942T>C	836204900
X.63396188G>T	836204901
X.63396323C>T	836204902
X.63396439T>G	836204903
X.63396923G>A	836204904
X.63397063G>A	836204905
X.63397261G>A	836204906
X.63397365C>T	836204907
X.63397377C>A	836204908
X.63397845T>C	836204909
X.63397902C>A	836204910
X.63398293C>T	836204911
X.63398371C>T	836204912
X.63399640T>A	836204913
X.63400461A>G	836204914
X.63400704G>A	836204915
X.63400805T>C	836204916
X.63400837G>A	836204917
X.63400853G>A	836204918
X.63400871G>T	836204919
X.63400948T>C	836204920
X.63400957T>C	836204921
X.63401132A>C	836204922
X.63401138A>T	836204923
X.63401143T>C	836204924
X.63401333A>G	836204925
X.63401411T>A	836204926
X.63401475C>T	836204927
X.63401596C>A	836204928
X.63401600A>G	836204929
X.63401717C>T	836204930
X.63401832T>C	836204931
X.63401882A>G	836204932
X.63402047C>G	836204933
X.63402340T>G	836204934
X.63402363T>C	836204935
X.63402385T>G	836204936
X.63402389C>A	836204937
X.63402646T>A	836204938
X.63402674C>T	836204939
X.63402773T>A	836204940
X.63402934C>T	836204941
X.63403082C>T	836204942
X.63403285A>T	836204943
X.63403293C>T	836204944
X.63403641G>A	836204945
X.63403712A>G	836204946
X.63403718A>G	836204947
X.63403733T>C	836204948
X.63403854T>C	836204949
X.63403923G>A	836204950
X.63404046T>G	836204951
X.63404112G>A	836204952
X.63404126C>G	836204953
X.63404141C>T	836204954
X.63404325G>A	836204955
X.63404456G>T	836204956
X.63404459T>A	836204957
X.63404473G>A	836204958
X.63404488C>T	836204959
X.63404500T>C	836204960
X.63404608A>G	836204961
X.63404613G>C	836204962
X.63404625T>A	836204963
X.63404631C>T	836204964
X.63404639T>C	836204965
X.63404688C>A	836204966
X.63405074A>G	836204967
X.63405467C>G	836204968
X.63405734G>A	836204969
X.63405816A>G	836204970
X.63405976G>T	836204971
X.63406109T>C	836204972
X.63406430G>A	836204973
X.63406484A>C	836204974
X.63406758T>C	836204975
X.63407048T>C	836204976
X.63407087A>G	836204977
X.63407096A>C	836204978
X.63407463T>G	836204979
X.63407649A>T	836204980
X.63407713C>T	836204981
X.63407926C>T	836204982
X.63407970G>A	836204983
X.63408020G>T	836204984
X.63408033C>T	836204985
X.63408704G>A	836204986
X.63409412T>C	836204987
X.63409909G>T	836204988
X.63409944A>T	836204989
X.63409964T>C	836204990
X.63410002C>T	836204991
X.63410019A>T	836204992
X.63410134C>T	836204993
X.63410194G>A	836204994
X.63410234G>A	836204995
X.63410253C>T	836204996
X.63410269C>T	836204997
X.63410314G>A	836204998
X.63410324T>C	836204999
X.63411424A>G	836205000
X.63411440G>C	836205001
X.63411833C>T	836205002
X.63411852C>T	836205003
X.63412027G>A	836205004
X.63412106G>A	836205005
X.63412390A>C	836205006
X.63412570A>G	836205007
X.63413359A>G	836205008
X.63413654C>T	836205009
X.63413796T>C	836205010
X.63413861G>T	836205011
X.63414008G>A	836205012
X.63414031G>T	836205013
X.63414034A>G	836205014
X.63414373G>A	836205015
X.63414488C>T	836205016
X.63414544A>G	836205017
X.63414662T>G	836205018
X.63414684C>G	836205019
X.63414962G>A	836205020
X.63414993C>G	836205021
X.63415031C>T	836205022
X.63417253A>G	836205023
X.63417360A>G	836205024
X.63417498C>G	836205025
X.63417562T>C	836205026
X.63417694A>G	836205027
X.63417851C>T	836205028
X.63417910G>A	836205029
X.63418095C>T	836205030
X.63418452C>T	836205031
X.63418459C>A	836205032
X.63418510A>G	836205033
X.63418605G>A	836205034
X.63418726G>A	836205035
X.63418961C>T	836205036
X.63419248C>T	836205037
X.63419549T>C	836205038
X.63419573C>T	836205039
X.63419583G>A	836205040
X.63419705C>A	836205041
X.63419717G>A	836205042
X.63419747G>A	836205043
X.63419775A>G	836205044
X.63420065C>T	836205045
X.63420087G>A	836205046
X.63420188T>C	836205047
X.63420208T>C	836205048
X.63420289G>T	836205049
X.63420292G>C	836205050
X.63420343A>T	836205051
X.63420459C>T	836205052
X.63420503T>C	836205053
X.63420509A>C	836205054
X.63420541C>T	836205055
X.63420601A>C	836205056
X.63420633G>A	836205057
X.63420691C>T	836205058
X.63420824A>G	836205059
X.63420838C>T	836205060
X.63421556G>A	836205061
X.63421675G>A	836205062
X.63421683T>C	836205063
X.63421818T>C	836205064
X.63421832C>A	836205065
X.63421875T>C	836205066
X.63421909C>T	836205067
X.63421966C>T	836205068
X.63422259C>T	836205069
X.63422289C>T	836205070
X.63422574T>C	836205071
X.63423205T>C	836205072
X.63423236A>G	836205073
X.63423382C>T	836205074
X.63423782A>G	836205075
X.63423788T>G	836205076
X.63423864A>G	836205077
X.63423900G>C	836205078
X.63423950A>G	836205079
X.63424102G>T	836205080
X.63424170A>G	836205081
X.63424380G>A	836205082
X.63425053G>T	836205083
X.63425097A>G	836205084
X.63425330G>T	836205085
X.63425526C>T	836205086
X.63425808G>A	836205087
X.63425855G>T	836205088
X.63426065G>A	836205089
X.63426069T>C	836205090
X.63426199G>C	836205091
X.63426275C>G	836205092
X.63426392G>A	836205093
X.63426395G>A	836205094
X.63426486C>T	836205095
X.63427004C>A	836205096
X.63427067G>A	836205097
X.63427125G>A	836205098
X.63427231C>T	836205099
X.63427316G>T	836205100
X.63427334G>T	836205101
X.63427381C>T	836205102
X.63427419A>G	836205103
X.63427489T>G	836205104
X.63427504A>G	836205105
X.63427554A>G	836205106
X.63427577T>A	836205107
X.63427649C>G	836205108
X.63427655T>C	836205109
X.63427816A>G	836205110
X.63428083C>T	836205111
X.63428090C>T	836205112
X.63428146T>C	836205113
X.63428280T>C	836205114
X.63428454G>A	836205115
X.63428496T>C	836205116
X.63428527T>C	836205117
X.63428566T>C	836205118
X.63428567G>C	836205119
X.63428817G>T	836205120
X.63428838T>C	836205121
X.63428841C>A	836205122
X.63428845C>T	836205123
X.63429404C>A	836205124
X.63429553A>G	836205125
X.63429902G>T	836205126
X.63430033C>T	836205127
X.63430069A>T	836205128
X.63430214A>G	836205129
X.63430260G>A	836205130
X.63430345A>T	836205131
X.63430820T>C	836205132
X.63430864G>T	836205133
X.63431088G>T	836205134
X.63431245A>G	836205135
X.63431592A>C	836205136
X.63431669A>G	836205137
X.63431922A>G	836205138
X.63431945G>A	836205139
X.63432207A>G	836205140
X.63432338C>T	836205141
X.63432400A>G	836205142
X.63432552C>T	836205143
X.63432627C>T	836205144
X.63432765G>T	836205145
X.63432769G>T	836205146
X.63432958A>T	836205147
X.63432973A>G	836205148
X.63433011G>T	836205149
X.63433127C>G	836205150
X.63433133T>C	836205151
X.63433154A>G	836205152
X.63433176T>C	836205153
X.63433225G>A	836205154
X.63433283T>A	836205155
X.63433379T>C	836205156
X.63433834A>G	836205157
X.63433879G>A	836205158
X.63433898C>G	836205159
X.63434335C>G	836205160
X.63434466T>C	836205161
X.63434477G>A	836205162
X.63434687A>T	836205163
X.63434718G>A	836205164
X.63434743G>A	836205165
X.63434941C>T	836205166
X.63435106A>T	836205167
X.63435127G>A	836205168
X.63435207C>T	836205169
X.63435209G>C	836205170
X.63435221T>C	836205171
X.63435356G>A	836205172
X.63435575A>T	836205173
X.63435675T>C	836205174
X.63435782T>A	836205175
X.63435792A>T	836205176
X.63435809G>A	836205177
X.63435856C>T	836205178
X.63436363A>G	836205179
X.63436669C>T	836205180
X.63436704T>C	836205181
X.63436975A>G	836205182
X.63437086T>G	836205183
X.63437140G>A	836205184
X.63437380T>C	836205185
X.63437420T>C	836205186
X.63437944G>C	836205187
X.63438187C>T	836205188
X.63438191A>T	836205189
X.63438219T>A	836205190
X.63438499C>A	836205191
X.63438566C>A	836205192
X.63438663T>C	836205193
X.63438826A>G	836205194
X.63439002G>A	836205195
X.63439072C>T	836205196
X.63439106C>A	836205197
X.63439470C>T	836205198
X.63439534A>T	836205199
X.63439586T>C	836205200
X.63439644C>T	836205201
X.63439727C>T	836205202
X.63439817G>A	836205203
X.63439976C>T	836205204
X.63440030C>T	836205205
X.63440198T>C	836205206
X.63440566G>A	836205207
X.63440745G>C	836205208
X.63440874C>T	836205209
X.63441440C>T	836205210
X.63441443A>G	836205211
X.63442376G>A	836205212
X.63443221A>G	836205213
X.63443251C>T	836205214
X.63443858C>T	836205215
X.63444135T>C	836205216
X.63444193C>T	836205217
X.63444782A>T	836205218
X.63444858T>C	836205219
X.63445101T>C	836205220
X.63445314A>T	836205221
X.63445549T>C	836205222
X.63445859A>G	836205223
X.63446072C>T	836205224
X.63446256C>T	836205225
X.63446263A>C	836205226
X.63446722G>A	836205227
X.63446831A>G	836205228
X.63447886A>G	836205229
X.63447990C>G	836205230
X.63448114C>T	836205231
X.63448705G>A	836205232
X.63448781A>G	836205233
X.63448799G>A	836205234
X.63448836T>C	836205235
X.63449112A>G	836205236
X.63449113C>T	836205237
X.63449145G>C	836205238
X.63449219T>C	836205239
X.63449324G>A	836205240
X.63449344C>G	836205241
X.63450520A>G	836205242
X.63450620G>T	836205243
X.63450769T>C	836205244
X.63450911A>G	836205245
X.63451003T>C	836205246
X.63451050A>G	836205247
X.63451250G>A	836205248
X.63451723C>T	836205249
X.63451736A>C	836205250
X.63452065T>C	836205251
X.63452513A>G	836205252
X.63452815G>C	836205253
X.63452870G>T	836205254
X.63452957G>T	836205255
X.63453089G>A	836205256
X.63453538G>C	836205257
X.63453549T>C	836205258
X.63453552T>C	836205259
X.63453606A>G	836205260
X.63454117A>T	836205261
X.63454214T>C	836205262
X.63454593C>T	836205263
X.63454872C>T	836205264
X.63454949G>A	836205265
X.63455766G>A	836205266
X.63455938C>T	836205267
X.63456040C>A	836205268
X.63456139C>T	836205269
X.63456172T>C	836205270
X.63456254A>G	836205271
X.63456360A>G	836205272
X.63456587C>T	836205273
X.63457121G>A	836205274
X.63457147T>C	836205275
X.63457327A>G	836205276
X.63457427A>T	836205277
X.63457543A>T	836205278
X.63457568A>T	836205279
X.63458108A>G	836205280
X.63458452G>A	836205281
X.63458504G>A	836205282
X.63458548G>A	836205283
X.63458721G>A	836205284
X.63458762T>C	836205285
X.63458891C>T	836205286
X.63458931A>G	836205287
X.63459144T>G	836205288
X.63459307T>C	836205289
X.63459308G>C	836205290
X.63459450G>A	836205291
X.63459847T>C	836205292
X.63460058T>C	836205293
X.63460182A>C	836205294
X.63461009G>A	836205295
X.63461030C>T	836205296
X.63461038G>A	836205297
X.63461212A>C	836205298
X.63461618C>A	836205299
X.63461875G>T	836205300
X.63462754G>A	836205301
X.63463173C>T	836205302
X.63463413G>A	836205303
X.63463511G>T	836205304
X.63463619G>T	836205305
X.63463684C>A	836205306
X.63463738A>G	836205307
X.63463853G>T	836205308
X.63464120C>T	836205309
X.63464135G>T	836205310
X.63464144A>T	836205311
X.63464440T>G	836205312
X.63464565T>C	836205313
X.63464588A>T	836205314
X.63464655C>T	836205315
X.63464666C>T	836205316
X.63465081T>C	836205317
X.63465269C>T	836205318
X.63465479A>C	836205319
X.63465590G>A	836205320
X.63465678A>G	836205321
X.63465697A>G	836205322
X.63465733C>T	836205323
X.63465872T>C	836205324
X.63465885G>C	836205325
X.63465904A>G	836205326
X.63466248A>G	836205327
X.63466311C>T	836205328
X.63466447C>A	836205329
X.63466872C>A	836205330
X.63466928A>G	836205331
X.63467364A>G	836205332
X.63467875C>A	836205333
X.63469005T>A	836205334
X.63469163C>A	836205335
X.63469269A>C	836205336
X.63469957T>C	836205337
X.63470418G>A	836205338
X.63470811A>G	836205339
X.63470938G>A	836205340
X.63471090T>C	836205341
X.63471895A>T	836205342
X.63471916A>C	836205343
X.63472079G>T	836205344
X.63472094A>C	836205345
X.63472188C>T	836205346
X.63473596A>G	836205347
X.63474347T>C	836205348
X.63474595A>G	836205349
X.63474833G>A	836205350
X.63474937C>T	836205351
X.63475922T>G	836205352
X.63475943T>C	836205353
X.63476357A>G	836205354
X.63476497A>G	836205355
X.63476646G>T	836205356
X.63477826C>G	836205357
X.63478148G>T	836205358
X.63478251T>C	836205359
X.63479073C>T	836205360
X.63479609T>A	836205361
X.63480699C>A	836205362
X.63480848C>T	836205363
X.63481044A>T	836205364
X.63481079T>C	836205365
X.63482013G>A	836205366
X.63483146T>A	836205367
X.63485084T>C	836205368
X.63485183T>C	836205369
X.63485623A>G	836205370
X.63485652C>T	836205371
X.63486611A>G	836205372
X.63486638C>A	836205373
X.63486749C>T	836205374
X.63486781C>T	836205375
X.63486801T>C	836205376
X.63487958A>C	836205377
X.63488024A>G	836205378
X.63488351A>G	836205379
X.63488899T>C	836205380
X.63488974G>A	836205381
X.63489636T>C	836205382
X.63490585G>A	836205383
X.63490601T>C	836205384
X.63490729T>C	836205385
X.63490746T>A	836205386
X.63491015G>A	836205387
X.63491142A>G	836205388
X.63491172C>T	836205389
X.63491695G>A	836205390
X.63492043A>G	836205391
X.63492146C>T	836205392
X.63493133C>T	836205393
X.63494562C>T	836205394
X.63495427G>T	836205395
X.63495793A>G	836205396
X.63497651C>A	836205397
X.63498313T>A	836205398
X.63500126C>G	836205399
X.63500326G>A	836205400
X.63500591C>T	836205401
X.63501170C>T	836205402
X.63501355G>C	836205403
X.63501371G>A	836205404
X.63501625C>A	836205405
X.63501849A>T	836205406
X.63502897C>T	836205407
X.63503035C>T	836205408
X.63503408A>G	836205409
X.63503671A>C	836205410
X.63504090T>C	836205411
X.63504091G>A	836205412
X.63504094G>A	836205413
X.63504124T>C	836205414
X.63504199A>G	836205415
X.63504595T>A	836205416
X.63505157C>T	836205417
X.63505332A>G	836205418
X.63505533T>C	836205419
X.63505636T>G	836205420
X.63505884T>C	836205421
X.63505985G>A	836205422
X.63506037A>C	836205423
X.63506073G>C	836205424
X.63506147T>G	836205425
X.63506150C>A	836205426
X.63506236T>C	836205427
X.63506385A>C	836205428
X.63506521G>C	836205429
X.63506774G>T	836205430
X.63506824C>T	836205431
X.63506960G>A	836205432
X.63506986T>C	836205433
X.63507146A>G	836205434
X.63507147A>T	836205435
X.63507289C>T	836205436
X.63507473T>C	836205437
X.63507674A>C	836205438
X.63507919G>C	836205439
X.63508234T>C	836205440
X.63508272A>G	836205441
X.63508585T>C	836205442
X.63508663C>G	836205443
X.63508677A>T	836205444
X.63508719C>T	836205445
X.63509021G>A	836205446
X.63509355T>C	836205447
X.63510355T>C	836205448
X.63510460T>G	836205449
X.63510801A>G	836205450
X.63510808G>C	836205451
X.63511003C>A	836205452
X.63511527G>A	836205453
X.63511749G>A	836205454
X.63511827T>C	836205455
X.63511942T>C	836205456
X.63512363C>T	836205457
X.63512665A>C	836205458
X.63512993C>G	836205459
X.63513095T>C	836205460
X.63513375G>A	836205461
X.63513423G>C	836205462
X.63513814T>C	836205463
X.63516049A>C	836205464
X.63516786T>C	836205465
X.63516947G>A	836205466
X.63517717A>T	836205467
X.63518248C>A	836205468
X.63518542C>T	836205469
X.63518918A>G	836205470
X.63519165A>G	836205471
X.63519201C>T	836205472
X.63519357C>T	836205473
X.63519971G>A	836205474
X.63520020T>C	836205475
X.63520072G>C	836205476
X.63520117A>G	836205477
X.63520331C>T	836205478
X.63520410C>T	836205479
X.63520449C>T	836205480
X.63520544A>C	836205481
X.63520555C>T	836205482
X.63520770T>C	836205483
X.63520836T>C	836205484
X.63521779T>A	836205485
X.63522780T>C	836205486
X.63522781G>C	836205487
X.63523115T>C	836205488
X.63523340A>T	836205489
X.63523452T>C	836205490
X.63523787C>T	836205491
X.63524409C>A	836205492
X.63525051A>G	836205493
X.63525361T>G	836205494
X.63525694A>C	836205495
X.63525759G>A	836205496
X.63525948C>G	836205497
X.63526156T>G	836205498
X.63526241C>T	836205499
X.63527412C>A	836205500
X.63528202A>G	836205501
X.63528275A>G	836205502
X.63528509C>T	836205503
X.63528812G>A	836205504
X.63529737C>T	836205505
X.63531081G>C	836205506
X.63531105G>A	836205507
X.63531245G>C	836205508
X.63532477C>T	836205509
X.63532549G>A	836205510
X.63532774G>A	836205511
X.63533120A>G	836205512
X.63533173C>T	836205513
X.63533195T>C	836205514
X.63533277G>T	836205515
X.63533473C>T	836205516
X.63534092G>T	836205517
X.63534118G>C	836205518
X.63534280T>C	836205519
X.63534727G>A	836205520
X.63534996G>A	836205521
X.63535707C>T	836205522
X.63535776A>G	836205523
X.63535831T>C	836205524
X.63536195A>G	836205525
X.63537378C>T	836205526
X.63538672C>G	836205527
X.63538773T>C	836205528
X.63539553A>G	836205529
X.63539769T>C	836205530
X.63540333G>T	836205531
X.63540427T>C	836205532
X.63540428A>C	836205533
X.63540435T>C	836205534
X.63540457A>G	836205535
X.63540937A>G	836205536
X.63541942T>C	836205537
X.63542105G>A	836205538
X.63542195A>C	836205539
X.63543118A>G	836205540
X.63543452C>T	836205541
X.63543597T>G	836205542
X.63543682T>C	836205543
X.63544308C>A	836205544
X.63544352G>A	836205545
X.63544768T>C	836205546
X.63544813C>T	836205547
X.63545708A>T	836205548
X.63546105G>A	836205549
X.63546182C>T	836205550
X.63546183A>G	836205551
X.63546188A>G	836205552
X.63546461G>A	836205553
X.63546465C>T	836205554
X.63546474G>A	836205555
X.63546947C>T	836205556
X.63548120A>G	836205557
X.63548575C>T	836205558
X.63548610G>T	836205559
X.63548922T>C	836205560
X.63548970C>T	836205561
X.63549772C>A	836205562
X.63550081A>C	836205563
X.63550217T>C	836205564
X.63550323T>C	836205565
X.63551091C>T	836205566
X.63552246G>A	836205567
X.63552417A>G	836205568
X.63552944G>A	836205569
X.63554303C>T	836205570
X.63554655T>C	836205571
X.63554876T>C	836205572
X.63554899C>A	836205573
X.63554915C>T	836205574
X.63554981G>A	836205575
X.63555155G>A	836205576
X.63555223T>C	836205577
X.63555474G>T	836205578
X.63555567T>C	836205579
X.63557453A>C	836205580
X.63557918C>T	836205581
X.63558063A>G	836205582
X.63558204T>C	836205583
X.63558341A>G	836205584
X.63558346T>C	836205585
X.63558778T>C	836205586
X.63559204G>A	836205587
X.63559362C>T	836205588
X.63560589C>T	836205589
X.63560760C>T	836205590
X.63561139A>G	836205591
X.63561364T>A	836205592
X.63561662A>G	836205593
X.63561753C>G	836205594
X.63561974C>T	836205595
X.63562660G>A	836205596
X.63562673A>T	836205597
X.63563001C>T	836205598
X.63563905C>T	836205599
X.63563986C>G	836205600
X.63564782G>A	836205601
X.63565046G>T	836205602
X.63566111G>A	836205603
X.63566838C>T	836205604
X.63567013A>G	836205605
X.63567405C>A	836205606
X.63567493T>G	836205607
X.63567567T>G	836205608
X.63567702C>T	836205609
X.63567780T>A	836205610
X.63567850A>C	836205611
X.63568122G>A	836205612
X.63568161C>T	836205613
X.63568344T>G	836205614
X.63568530C>T	836205615
X.63569504C>T	836205616
X.63570140T>A	836205617
X.63570377G>A	836205618
X.63570521A>T	836205619
X.63570749A>C	836205620
X.63571287G>A	836205621
X.63571611A>T	836205622
X.63571613C>T	836205623
X.63571908C>A	836205624
X.63571960T>C	836205625
X.63571981G>A	836205626
X.63572448C>T	836205627
X.63572548C>G	836205628
X.63572679C>G	836205629
X.63573076G>C	836205630
X.63573313A>G	836205631
X.63573365G>A	836205632
X.63573700T>C	836205633
X.63573736C>G	836205634
X.63573741C>T	836205635
X.63573911T>C	836205636
X.63573937A>T	836205637
X.63574157T>A	836205638
X.63574297C>T	836205639
X.63574337T>C	836205640
X.63574339T>C	836205641
X.63574383A>T	836205642
X.63574636T>A	836205643
X.63575251C>T	836205644
X.63576000C>T	836205645
X.63576044C>T	836205646
X.63576248T>A	836205647
X.63576277C>T	836205648
X.63576400C>T	836205649
X.63576516A>G	836205650
X.63576559G>A	836205651
X.63577213T>C	836205652
X.63577452A>T	836205653
X.63577657G>A	836205654
X.63578195T>C	836205655
X.63578221A>T	836205656
X.63578313C>A	836205657
X.63578408C>T	836205658
X.63578624C>T	836205659
X.63579018C>T	836205660
X.63579141T>C	836205661
X.63579192C>T	836205662
X.63579292C>G	836205663
X.63579610G>C	836205664
X.63580600T>C	836205665
X.63580992C>T	836205666
X.63581026G>C	836205667
X.63581083A>C	836205668
X.63581851A>G	836205669
X.63581905T>C	836205670
X.63582758T>G	836205671
X.63582776C>A	836205672
X.63582894C>G	836205673
X.63583736T>C	836205674
X.63583917T>A	836205675
X.63583989G>T	836205676
X.63584132T>G	836205677
X.63584133T>A	836205678
X.63584568C>G	836205679
X.63584606T>C	836205680
X.63584680A>G	836205681
X.63585840G>C	836205682
X.63586236G>C	836205683
X.63586260T>G	836205684
X.63586776G>A	836205685
X.63586870T>G	836205686
X.63587021C>T	836205687
X.63587109C>T	836205688
X.63587650T>C	836205689
X.63588269T>C	836205690
X.63588482A>G	836205691
X.63588863A>G	836205692
X.63588878C>A	836205693
X.63589552G>C	836205694
X.63589638A>G	836205695
X.63589855G>T	836205696
X.63590008G>A	836205697
X.63591020T>G	836205698
X.63591551C>T	836205699
X.63591667A>G	836205700
X.63591751G>A	836205701
X.63592704G>A	836205702
X.63592835G>T	836205703
X.63593001A>G	836205704
X.63593119T>C	836205705
X.63593149G>A	836205706
X.63593389G>A	836205707
X.63594009C>G	836205708
X.63594084C>T	836205709
X.63595405C>T	836205710
X.63595413T>C	836205711
X.63595436G>T	836205712
X.63595932A>G	836205713
X.63596127G>A	836205714
X.63596213C>T	836205715
X.63596690C>T	836205716
X.63596995C>T	836205717
X.63597071A>G	836205718
X.63597534T>C	836205719
X.63597622T>C	836205720
X.63598854C>T	836205721
X.63600059A>G	836205722
X.63600583A>G	836205723
X.63600648A>T	836205724
X.63600669A>T	836205725
X.63600744C>G	836205726
X.63601192C>A	836205727
X.63601204T>C	836205728
X.63601443C>T	836205729
X.63601687C>T	836205730
X.63601881T>A	836205731
X.63601981A>G	836205732
X.63602501C>A	836205733
X.63603288G>T	836205734
X.63603300A>G	836205735
X.63604308G>C	836205736
X.63604533T>C	836205737
X.63604728G>A	836205738
X.63605215T>C	836205739
X.63606839T>A	836205740
X.63607026C>G	836205741
X.63607337C>T	836205742
X.63607347C>T	836205743
X.63607560G>A	836205744
X.63608139C>A	836205745
X.63608146C>T	836205746
X.63609166G>C	836205747
X.63609193G>A	836205748
X.63609514T>C	836205749
X.63609742T>C	836205750
X.63609745A>G	836205751
X.63609915T>C	836205752
X.63610025G>A	836205753
X.63610039A>G	836205754
X.63610043A>G	836205755
X.63610051G>C	836205756
X.63610053G>C	836205757
X.63610060A>G	836205758
X.63610099C>T	836205759
X.63610115T>A	836205760
X.63610130G>A	836205761
X.63610147A>G	836205762
X.63610259C>T	836205763
X.63610270G>A	836205764
X.63610312G>A	836205765
X.63610376T>G	836205766
X.63610476G>C	836205767
X.63610512G>A	836205768
X.63610554G>A	836205769
X.63610601C>T	836205770
X.63610612C>T	836205771
X.63610891T>C	836205772
X.63610892G>A	836205773
X.63610893A>C	836205774
X.63610911G>C	836205775
X.63610921C>T	836205776
X.63610934C>T	836205777
X.63610971G>A	836205778
X.63610974A>G	836205779
X.63611032A>T	836205780
X.63611044T>C	836205781
X.63611515C>G	836205782
X.63611760A>G	836205783
X.63612116G>C	836205784
X.63612188A>G	836205785
X.63612784C>G	836205786
X.63612792T>C	836205787
X.63613011G>A	836205788
X.63613081A>G	836205789
X.63613196T>C	836205790
X.63613276C>G	836205791
X.63613301G>T	836205792
X.63613791C>T	836205793
X.63613823A>C	836205794
X.63613998C>A	836205795
X.63613999T>G	836205796
X.63614282A>G	836205797
X.63614287C>T	836205798
X.63614351G>A	836205799
X.63614412A>C	836205800
X.63614673G>A	836205801
X.63614711A>G	836205802
X.63614764C>T	836205803
X.63614793A>G	836205804
X.63615072C>G	836205805
X.63615105C>G	836205806
X.63615130A>C	836205807
X.63615172G>A	836205808
X.63615788G>A	836205809
X.63615865T>C	836205810
X.63616091T>C	836205811
X.63616103A>G	836205812
X.63616646C>T	836205813
X.63616773T>C	836205814
X.63617112C>T	836205815
X.63617625G>T	836205816
X.63617642G>A	836205817
X.63617752C>A	836205818
X.63618285A>G	836205819
X.63618561G>A	836205820
X.63618760C>T	836205821
X.63618852A>G	836205822
X.63619167T>C	836205823
X.63619181T>C	836205824
X.63619199C>T	836205825
X.63619213T>C	836205826
X.63619239T>G	836205827
X.63619243G>T	836205828
X.63619304T>C	836205829
X.63619312A>T	836205830
X.63619329C>G	836205831
X.63619364G>A	836205832
X.63619431T>A	836205833
X.63619478G>A	836205834
X.63620726T>C	836205835
X.63620827T>G	836205836
X.63621141C>G	836205837
X.63622441C>G	836205838
X.63623223G>T	836205839
X.63623261T>C	836205840
X.63623307T>C	836205841
X.63623399C>T	836205842
X.63623592T>C	836205843
X.63623606G>T	836205844
X.63623624C>T	836205845
X.63624295G>T	836205846
X.63624377A>G	836205847
X.63624388G>T	836205848
X.63624397C>T	836205849
X.63624641A>G	836205850
X.63624812C>T	836205851
X.63625043A>G	836205852
X.63625105C>T	836205853
X.63625422C>T	836205854
X.63626223T>G	836205855
X.63626298G>A	836205856
X.63627355T>C	836205857
X.63630561T>C	836205858
X.63634174A>G	836205859
X.63634200G>T	836205860
X.63634224A>G	836205861
X.63636578C>T	836205862
X.63636984C>T	836205863
X.63638355G>A	836205864
X.63639579T>C	836205865
X.63642802C>T	836205866
X.63642819C>T	836205867
X.63642821T>G	836205868
X.63642861C>T	836205869
X.63642864T>C	836205870
X.63643312T>C	836205871
X.63643337G>T	836205872
X.63643340A>T	836205873
X.63643343G>C	836205874
X.63643344T>A	836205875
X.63643357T>C	836205876
X.63643363A>C	836205877
X.63643365T>C	836205878
X.63643964T>G	836205879
X.63643965A>C	836205880
X.63644006C>T	836205881
X.63644031G>T	836205882
X.63644054A>G	836205883
X.63644058C>T	836205884
X.63644273A>G	836205885
X.63645053T>G	836205886
X.63651233G>T	836205887
X.63651334A>G	836205888
X.63652997C>T	836205889
X.63653061C>T	836205890
X.63654390T>C	836205891
X.63654519G>A	836205892
X.63659482C>T	836205893
X.63660176G>C	836205894
X.63660332G>C	836205895
X.63660427A>C	836205896
X.63660454A>G	836205897
X.63660585C>T	836205898
X.63660656C>G	836205899
X.63660663G>A	836205900
X.63660668G>A	836205901
X.63661123C>A	836205902
X.63662151G>C	836205903
X.63663568G>T	836205904
X.63663696A>G	836205905
X.63663726A>T	836205906
X.63664272A>G	836205907
X.63667631T>A	836205908
X.63668031A>T	836205909
X.63669027A>T	836205910
X.63672868C>T	836205911
X.63673335A>G	836205912
X.63673779T>A	836205913
X.63675608A>C	836205914
X.63675671C>T	836205915
X.63679573T>C	836205916
X.63683460T>C	836205917
X.63687198G>A	836205918
X.63687770G>A	836205919
X.63687844G>A	836205920
X.63693304A>G	836205921
X.63693416G>A	836205922
X.63693434G>C	836205923
X.63693516A>G	836205924
X.63694698G>C	836205925
X.63694762C>T	836205926
X.63694881T>C	836205927
X.63695126G>C	836205928
X.63695844C>T	836205929
X.63695849C>T	836205930
X.63695854A>G	836205931
X.63695871T>C	836205932
X.63695938A>G	836205933
X.63696084T>G	836205934
X.63697305T>A	836205935
X.63700241G>T	836205936
X.63700255A>T	836205937
X.63700316A>G	836205938
X.63700334C>T	836205939
X.63704564T>G	836205940
X.63704583C>T	836205941
X.63707199T>C	836205942
X.63707205T>G	836205943
X.63707211T>G	836205944
X.63707599C>T	836205945
X.63708167T>C	836205946
X.63710243T>C	836205947
X.63710328G>T	836205948
X.63713937C>G	836205949
X.63714425G>C	836205950
X.63714688T>C	836205951
X.63714689G>A	836205952
X.63715208T>G	836205953
X.63715390A>G	836205954
X.63715519G>T	836205955
X.63715601C>G	836205956
X.63715659T>G	836205957
X.63715665T>G	836205958
X.63716098T>C	836205959
X.63719503C>A	836205960
X.63723653T>C	836205961
X.63728283A>G	836205962
X.63728518C>G	836205963
X.63728678C>A	836205964
X.63728725G>A	836205965
X.63728893C>A	836205966
X.63728905A>G	836205967
X.63738495C>T	836205968
X.63738525T>C	836205969
X.63738591T>C	836205970
X.63738611A>G	836205971
X.63738661C>G	836205972
X.63738668T>C	836205973
X.63740208A>C	836205974
X.63740727A>G	836205975
X.63744128A>G	836205976
X.63745423C>G	836205977
X.63747119C>T	836205978
X.63747290T>C	836205979
X.63751667G>T	836205980
X.63753135A>C	836205981
X.63753229T>C	836205982
X.63753290A>G	836205983
X.63753330T>C	836205984
X.63753474T>A	836205985
X.63753495G>A	836205986
X.63753620G>A	836205987
X.63757908G>C	836205988
X.63758031G>A	836205989
X.63761257T>C	836205990
X.63763463T>C	836205991
X.63763535T>C	836205992
X.63764152C>T	836205993
X.63764284T>C	836205994
X.63764417A>C	836205995
X.63764560T>G	836205996
X.63764673G>A	836205997
X.63764698G>T	836205998
X.63764766G>T	836205999
X.63770356T>C	836206000
X.63770450A>G	836206001
X.63776740G>T	836206002
X.63776800G>A	836206003
X.63776814A>T	836206004
X.63776911C>T	836206005
X.63777781G>T	836206006
X.63777813G>A	836206007
X.63777860G>A	836206008
X.63777960C>T	836206009
X.63778000C>A	836206010
X.63778028G>C	836206011
X.63778126G>C	836206012
X.63778189C>T	836206013
X.63778346T>C	836206014
X.63778425C>A	836206015
X.63778489G>A	836206016
X.63778641G>A	836206017
X.63780760C>A	836206018
X.63780825C>T	836206019
X.63780851A>G	836206020
X.63781012A>G	836206021
X.63781245T>C	836206022
X.63781357T>G	836206023
X.63782718G>A	836206024
X.63784952A>G	836206025
X.63785041T>C	836206026
X.63785062A>G	836206027
X.63785084C>T	836206028
X.63785085G>A	836206029
X.63785155A>G	836206030
X.63785170T>C	836206031
X.63785192G>T	836206032
X.63790176T>C	836206033
X.63790292C>G	836206034
X.63790422C>T	836206035
X.63791358T>A	836206036
X.63791484G>A	836206037
X.63791487T>C	836206038
X.63791597G>A	836206039
X.63792282A>C	836206040
X.63792284T>C	836206041
X.63792661A>T	836206042
X.63792756G>A	836206043
X.63795385C>T	836206044
X.63795473C>T	836206045
X.63795488G>T	836206046
X.63795581T>C	836206047
X.63795704C>T	836206048
X.63795750G>A	836206049
X.63795902A>C	836206050
X.63795904G>A	836206051
X.63796228G>A	836206052
X.63796277G>A	836206053
X.63796299T>C	836206054
X.63796678G>A	836206055
X.63797871T>C	836206056
X.63797873C>T	836206057
X.63797932G>T	836206058
X.63797966C>T	836206059
X.63797993C>A	836206060
X.63799404C>T	836206061
X.63799405G>A	836206062
X.63801011T>C	836206063
X.63801447C>T	836206064
X.63801448G>A	836206065
X.63801547G>A	836206066
X.63802616C>T	836206067
X.63804231G>T	836206068
X.63804769C>T	836206069
X.63805280C>T	836206070
X.63806117C>G	836206071
X.63807441A>G	836206072
X.63808366C>A	836206073
X.63808376T>G	836206074
X.63809964C>A	836206075
X.63810083G>A	836206076
X.63810193C>G	836206077
X.63810436T>C	836206078
X.63810505A>G	836206079
X.63810550C>A	836206080
X.63812185A>G	836206081
X.63812576A>G	836206082
X.63812617T>C	836206083
X.63812692A>G	836206084
X.63812760C>A	836206085
X.63812977G>A	836206086
X.63813032A>G	836206087
X.63813112A>G	836206088
X.63813139C>G	836206089
X.63813239G>T	836206090
X.63813494G>A	836206091
X.63813533G>C	836206092
X.63813543T>C	836206093
X.63813608C>T	836206094
X.63813617A>G	836206095
X.63813624T>C	836206096
X.63813645C>T	836206097
X.63813653T>C	836206098
X.63813660G>T	836206099
X.63813686C>T	836206100
X.63814024G>A	836206101
X.63814203C>T	836206102
X.63814236A>C	836206103
X.63814302G>T	836206104
X.63814693C>G	836206105
X.63814883A>G	836206106
X.63815049T>A	836206107
X.63815377C>G	836206108
X.63815454A>G	836206109
X.63815513A>G	836206110
X.63815618G>A	836206111
X.63815653A>C	836206112
X.63815701C>G	836206113
X.63815753A>G	836206114
X.63815935G>A	836206115
X.63816079G>A	836206116
X.63816094G>C	836206117
X.63816823A>G	836206118
X.63816826G>A	836206119
X.63816873G>T	836206120
X.63816877G>A	836206121
X.63816887T>A	836206122
X.63816892G>A	836206123
X.63816898G>A	836206124
X.63816912A>T	836206125
X.63816934C>T	836206126
X.63816946A>T	836206127
X.63816951C>A	836206128
X.63817004T>G	836206129
X.63817955C>A	836206130
X.63817981C>A	836206131
X.63819463T>C	836206132
X.63819510T>C	836206133
X.63819548T>C	836206134
X.63819560G>C	836206135
X.63819616T>C	836206136
X.63819765C>T	836206137
X.63819780G>A	836206138
X.63819813A>C	836206139
X.63819817T>C	836206140
X.63820013T>C	836206141
X.63820130G>A	836206142
X.63820285C>G	836206143
X.63820536G>A	836206144
X.63821354A>G	836206145
X.63821403G>A	836206146
X.63821504G>T	836206147
X.63821525T>C	836206148
X.63821621C>G	836206149
X.63821657C>A	836206150
X.63821816A>G	836206151
X.63821875C>T	836206152
X.63821949G>A	836206153
X.63822505G>T	836206154
X.63822665A>G	836206155
X.63822667C>G	836206156
X.63823187C>T	836206157
X.63823189A>T	836206158
X.63823349T>C	836206159
X.63823487G>A	836206160
X.63823526A>G	836206161
X.63823528A>G	836206162
X.63823662A>G	836206163
X.63823731G>A	836206164
X.63823736T>C	836206165
X.63823750A>G	836206166
X.63823755C>T	836206167
X.63823774C>G	836206168
X.63824050T>C	836206169
X.63824386A>C	836206170
X.63824389C>T	836206171
X.63824410G>A	836206172
X.63824420G>T	836206173
X.63824503A>G	836206174
X.63824517T>C	836206175
X.63825152A>G	836206176
X.63825164A>G	836206177
X.63825169C>G	836206178
X.63825458T>G	836206179
X.63825463G>C	836206180
X.63825480C>A	836206181
X.63825511G>A	836206182
X.63825528T>G	836206183
X.63825598A>G	836206184
X.63825693A>G	836206185
X.63825730G>T	836206186
X.63825928T>C	836206187
X.63825929T>C	836206188
X.63825956T>C	836206189
X.63826000A>G	836206190
X.63826042G>A	836206191
X.63826064C>A	836206192
X.63826103T>A	836206193
X.63826138A>G	836206194
X.63826149C>G	836206195
X.63826199C>G	836206196
X.63826325C>A	836206197
X.63826345G>A	836206198
X.63826355A>G	836206199
X.63826360A>G	836206200
X.63826460C>G	836206201
X.63826632A>G	836206202
X.63826711T>C	836206203
X.63826758T>C	836206204
X.63826766C>A	836206205
X.63826775T>C	836206206
X.63826786T>C	836206207
X.63826787G>A	836206208
X.63826792A>G	836206209
X.63826797T>C	836206210
X.63826803C>A	836206211
X.63826860C>T	836206212
X.63826861G>T	836206213
X.63826870T>C	836206214
X.63826871G>A	836206215
X.63826890T>C	836206216
X.63826893T>C	836206217
X.63827004G>A	836206218
X.63827010A>G	836206219
X.63827017T>A	836206220
X.63827020G>T	836206221
X.63827028A>G	836206222
X.63827032G>T	836206223
X.63827039C>T	836206224
X.63827146G>A	836206225
X.63827152G>A	836206226
X.63827170G>A	836206227
X.63827424C>A	836206228
X.63827427C>T	836206229
X.63827602G>C	836206230
X.63827609A>G	836206231
X.63827612C>G	836206232
X.63827644T>C	836206233
X.63827722C>A	836206234
X.63827969T>G	836206235
X.63827999C>T	836206236
X.63828006A>G	836206237
X.63828020A>C	836206238
X.63828055G>C	836206239
X.63828094A>T	836206240
X.63828098G>T	836206241
X.63828122T>C	836206242
X.63828146A>G	836206243
X.63828184A>G	836206244
X.63829208G>A	836206245
X.63829507G>A	836206246
X.63829644A>G	836206247
X.63829811A>G	836206248
X.63829911C>T	836206249
X.63829962A>G	836206250
X.63830027T>A	836206251
X.63830051C>T	836206252
X.63830057G>T	836206253
X.63830134G>A	836206254
X.63830159T>G	836206255
X.63830307G>C	836206256
X.63830354G>T	836206257
X.63830509T>G	836206258
X.63830528T>C	836206259
X.63830565T>A	836206260
X.63830585T>C	836206261
X.63832096A>C	836206262
X.63832099G>T	836206263
X.63832595A>C	836206264
X.63832598G>T	836206265
X.63832609C>T	836206266
X.63832625A>T	836206267
X.63832661A>G	836206268
X.63832685G>A	836206269
X.63832739C>A	836206270
X.63832797A>G	836206271
X.63833100T>C	836206272
X.63833116G>A	836206273
X.63833126T>C	836206274
X.63833154T>C	836206275
X.63833559A>G	836206276
X.63833590C>T	836206277
X.63833606T>C	836206278
X.63833861C>T	836206279
X.63833951T>G	836206280
X.63835377G>A	836206281
X.63835457C>G	836206282
X.63835640C>G	836206283
X.63837868T>C	836206284
X.63837940C>T	836206285
X.63837966T>G	836206286
X.63837975G>A	836206287
X.63838449C>T	836206288
X.63838519T>A	836206289
X.63838824C>T	836206290
X.63838842G>A	836206291
X.63838847T>C	836206292
X.63838882C>T	836206293
X.63838901T>C	836206294
X.63839211A>C	836206295
X.63839663G>A	836206296
X.63839685G>A	836206297
X.63839716G>T	836206298
X.63839802G>C	836206299
X.63839808C>T	836206300
X.63839879C>A	836206301
X.63839895G>A	836206302
X.63839930G>T	836206303
X.63840038A>G	836206304
X.63840048C>T	836206305
X.63840051C>A	836206306
X.63840336G>A	836206307
X.63840373A>C	836206308
X.63840529A>T	836206309
X.63840666A>C	836206310
X.63840667T>C	836206311
X.63840688G>A	836206312
X.63840744C>T	836206313
X.63840813A>G	836206314
X.63840946T>C	836206315
X.63840965G>A	836206316
X.63840989C>T	836206317
X.63841139C>G	836206318
X.63841144T>C	836206319
X.63841166G>A	836206320
X.63841173A>C	836206321
X.63841178T>C	836206322
X.63841189C>T	836206323
X.63841205C>A	836206324
X.63841220C>T	836206325
X.63841303A>C	836206326
X.63841315A>G	836206327
X.63841325G>C	836206328
X.63841670C>T	836206329
X.63841682G>A	836206330
X.63841685G>A	836206331
X.63841728G>C	836206332
X.63841743T>A	836206333
X.63841767G>A	836206334
X.63841774A>T	836206335
X.63841783T>G	836206336
X.63841813C>T	836206337
X.63841819G>T	836206338
X.63842247G>A	836206339
X.63842605A>G	836206340
X.63842668C>A	836206341
X.63842682A>G	836206342
X.63842761C>T	836206343
X.63842766G>T	836206344
X.63842844C>T	836206345
X.63842846T>A	836206346
X.63842985C>T	836206347
X.63843365G>T	836206348
X.63843439C>A	836206349
X.63843463A>G	836206350
X.63843500T>A	836206351
X.63845949G>A	836206352
X.63845969A>G	836206353
X.63846058T>C	836206354
X.63846248A>C	836206355
X.63846271C>A	836206356
X.63849035G>A	836206357
X.63849094C>T	836206358
X.63849131A>G	836206359
X.63851550G>A	836206360
X.63853083T>A	836206361
X.63853089T>C	836206362
X.63854145G>A	836206363
X.63855505G>A	836206364
X.63858655A>G	836206365
X.63858706C>T	836206366
X.63861657T>A	836206367
X.63862345T>G	836206368
X.63864645A>G	836206369
X.63866060G>A	836206370
X.63866077G>C	836206371
X.63866085C>T	836206372
X.63866119G>A	836206373
X.63866129T>C	836206374
X.63866130G>A	836206375
X.63866153G>C	836206376
X.63866160C>T	836206377
X.63866189A>T	836206378
X.63866201C>T	836206379
X.63866592T>G	836206380
X.63866596A>T	836206381
X.63867463A>C	836206382
X.63867472C>T	836206383
X.63867477G>A	836206384
X.63868846G>C	836206385
X.63868969A>G	836206386
X.63868977G>A	836206387
X.63869104T>C	836206388
X.63869149G>A	836206389
X.63869175T>G	836206390
X.63869415C>T	836206391
X.63869785C>T	836206392
X.63869812G>C	836206393
X.63869903A>C	836206394
X.63869923A>C	836206395
X.63870002T>C	836206396
X.63870034T>G	836206397
X.63870339T>G	836206398
X.63870852A>G	836206399
X.63871071G>A	836206400
X.63871984C>A	836206401
X.63872126C>T	836206402
X.63874085T>C	836206403
X.63874464T>A	836206404
X.63874563C>T	836206405
X.63874589C>T	836206406
X.63876760C>T	836206407
X.63878755T>C	836206408
X.63879443A>G	836206409
X.63879491T>C	836206410
X.63882181G>A	836206411
X.63884024T>C	836206412
X.63884037T>C	836206413
X.63884049G>A	836206414
X.63884051G>A	836206415
X.63884095C>G	836206416
X.63884109G>C	836206417
X.63886214G>T	836206418
X.63886645G>A	836206419
X.63890707C>T	836206420
X.63890807G>T	836206421
X.63892409T>A	836206422
X.63892507A>G	836206423
X.63892570T>C	836206424
X.63893905C>G	836206425
X.63893933A>G	836206426
X.63893969C>G	836206427
X.63894057C>T	836206428
X.63894078C>T	836206429
X.63894086T>A	836206430
X.63894226T>C	836206431
X.63895033A>G	836206432
X.63895039A>G	836206433
X.63895084C>T	836206434
X.63895730A>G	836206435
X.63895778G>A	836206436
X.63895831G>C	836206437
X.63895859G>C	836206438
X.63896393A>T	836206439
X.63896407T>C	836206440
X.63896414A>C	836206441
X.63896925C>G	836206442
X.63896970C>G	836206443
X.63896990C>A	836206444
X.63896998C>T	836206445
X.63897004A>T	836206446
X.63897384T>A	836206447
X.63897424G>C	836206448
X.63897468G>A	836206449
X.63897486A>C	836206450
X.63897488G>A	836206451
X.63897728A>G	836206452
X.63898005T>C	836206453
X.63898169T>G	836206454
X.63898192C>T	836206455
X.63898216A>C	836206456
X.63898247A>G	836206457
X.63898256G>C	836206458
X.63898313T>C	836206459
X.63898347T>C	836206460
X.63898352G>A	836206461
X.63898361C>A	836206462
X.63898596A>G	836206463
X.63898613G>C	836206464
X.63898651G>C	836206465
X.63898675G>A	836206466
X.63898685C>G,A	836206467
X.63898752T>G	836206468
X.63898781C>T	836206469
X.63898785G>A	836206470
X.63898815A>C	836206471
X.63898817A>T	836206472
X.63898825A>G	836206473
X.63899180C>T	836206474
X.63899187G>C	836206475
X.63899201T>A	836206476
X.63899224C>T	836206477
X.63899226A>G	836206478
X.63899241G>A	836206479
X.63899244G>A	836206480
X.63899249T>C	836206481
X.63899308A>G	836206482
X.63900042A>G	836206483
X.63900238C>G	836206484
X.63900299G>A	836206485
X.63900376C>T	836206486
X.63900377G>A	836206487
X.63900403C>T	836206488
X.63900428T>C	836206489
X.63900706T>G	836206490
X.63900819A>C	836206491
X.63900833G>C	836206492
X.63900867A>G	836206493
X.63901875G>A	836206494
X.63902127C>G	836206495
X.63902620C>T	836206496
X.63902715G>C	836206497
X.63902757G>A	836206498
X.63902772A>T	836206499
X.63902832T>A	836206500
X.63902914T>G	836206501
X.63903011A>G	836206502
X.63903468T>C	836206503
X.63903499A>G	836206504
X.63904721T>C	836206505
X.63904767T>C	836206506
X.63907070G>C	836206507
X.63907285G>A	836206508
X.63908084C>A,G	836206509
X.63908123C>G	836206510
X.63908173T>C	836206511
X.63908723A>G	836206512
X.63909110C>T	836206513
X.63909161G>T	836206514
X.63909230T>C	836206515
X.63909272T>C	836206516
X.63910306C>T	836206517
X.63910384G>T	836206518
X.63910566C>T	836206519
X.63910949G>T	836206520
X.63910974C>T	836206521
X.63911253C>T	836206522
X.63911319A>G	836206523
X.63911413A>G	836206524
X.63911518A>G	836206525
X.63911631T>C	836206526
X.63911712T>A	836206527
X.63911807C>T	836206528
X.63911936T>C	836206529
X.63912143A>G	836206530
X.63912281A>T	836206531
X.63912300C>G	836206532
X.63912630G>T	836206533
X.63912826G>A	836206534
X.63912886T>C	836206535
X.63912935T>C	836206536
X.63912997G>C	836206537
X.63913132C>T	836206538
X.63913186A>C	836206539
X.63913819A>T	836206540
X.63913823C>A	836206541
X.63913853A>T	836206542
X.63913864T>C	836206543
X.63913872T>G	836206544
X.63914062C>T	836206545
X.63914195A>G	836206546
X.63914359G>A	836206547
X.63914378G>A	836206548
X.63914387G>A	836206549
X.63914414A>G	836206550
X.63914476G>A	836206551
X.63914511C>T	836206552
X.63914520G>A	836206553
X.63914521G>A	836206554
X.63914523A>G	836206555
X.63914578T>C	836206556
X.63914612G>C	836206557
X.63914634G>A	836206558
X.63914690G>C	836206559
X.63914705C>A	836206560
X.63914781C>T	836206561
X.63914805C>A	836206562
X.63914841T>C	836206563
X.63914844C>T	836206564
X.63915066A>G	836206565
X.63915216T>C	836206566
X.63915246A>C	836206567
X.63915314G>T	836206568
X.63915318C>T	836206569
X.63915473A>T	836206570
X.63915480C>A	836206571
X.63915511T>C	836206572
X.63915550G>A	836206573
X.63915570G>A	836206574
X.63915588G>A	836206575
X.63915733C>T	836206576
X.63915776A>G	836206577
X.63916119T>C	836206578
X.63916154T>C	836206579
X.63916167A>G	836206580
X.63916225C>T	836206581
X.63916284C>T	836206582
X.63916301C>T	836206583
X.63916305T>A	836206584
X.63916574A>G	836206585
X.63916747G>T	836206586
X.63916759C>T	836206587
X.63916807T>C	836206588
X.63916900T>A	836206589
X.63916907T>A	836206590
X.63917000T>A	836206591
X.63917053A>G	836206592
X.63917791G>A	836206593
X.63918436T>C	836206594
X.63918577C>G	836206595
X.63919517A>G	836206596
X.63919524G>C	836206597
X.63919546A>G	836206598
X.63919591T>A	836206599
X.63919593T>C	836206600
X.63919594G>A	836206601
X.63919630A>G	836206602
X.63919736T>C	836206603
X.63919746A>G	836206604
X.63919763A>G	836206605
X.63919765G>A	836206606
X.63919777G>A	836206607
X.63920021T>C	836206608
X.63920027G>A	836206609
X.63920039A>T	836206610
X.63920041A>G	836206611
X.63920220G>T	836206612
X.63920255T>C	836206613
X.63920260A>G	836206614
X.63920284A>G	836206615
X.63920305T>G	836206616
X.63920359A>G	836206617
X.63920412T>A	836206618
X.63920427A>C	836206619
X.63920468C>A	836206620
X.63920493A>C	836206621
X.63920599T>C	836206622
X.63920654T>C	836206623
X.63920718C>T	836206624
X.63920746A>G	836206625
X.63920756A>G	836206626
X.63920791C>T	836206627
X.63920801C>A	836206628
X.63920864A>C	836206629
X.63920995C>T	836206630
X.63921029G>A	836206631
X.63921063C>T	836206632
[truncated: 2,530,587 more chars]
